# Supplementary material for: Novel targets identified by integrated proteomic and phosphoproteomic analysis in spermatogenesis of swamp buffalo (Bubalus bubalis)
Source: Sci Rep. 2020 Sep 24;10:15659. doi: 10.1038/s41598-020-72353-4 (PMC7515895; doi:10.1038/s41598-020-72353-4)
Supplement: Supplementary file 2 — Supplementary Information 2. [file 41598_2020_72353_MOESM2_ESM.zip › supplementary files/Supplementary Table S1.xlsx]

## Sheet: Sheet1
Supplementary Table S1. List of 228 differentially expressed proteins from pre- and pubertal buffalo testes.
Accession	Description	Score	Coverage	# Proteins	# Unique Peptides	# Peptides	# PSMs	prepuperty/ puperty Rep1	prepuperty/ puperty Rep2	prepuperty/ puperty Rep3	prepuperty/ puperty average	# AAs	MW [kDa]	calc. pI
F1MAV4	Uncharacterized protein OS=Bos taurus GN=BARD1 PE=4 SV=2 - [F1MAV4_BOVIN]	2.45618	1.17	1	1	1	1	2.99028	4.00784	3.15397	3.38403	772	85.6746	8.5874
G3MY71	Uncharacterized protein OS=Bos taurus PE=4 SV=1 - [G3MY71_BOVIN]	8.1903	13.33	7	1	2	5	2.24701	2.74732	3.21704	2.73712	120	12.7805	8.48486
Q28862	Bone sialoprotein 2 OS=Bos taurus GN=IBSP PE=1 SV=1 - [SIAL_BOVIN]	2.31666	2.9	1	1	1	2	2.58945	2.66792	2.44449	2.56729	310	34.081	4.09424
P32236	Gonadotropin-releasing hormone receptor OS=Bos taurus GN=GNRHR PE=2 SV=1 - [GNRHR_BOVIN]	1.90652	3.66	1	1	1	1	2.8662	2.29233	2.46386	2.5408	328	37.7156	9.17334
P01966	Hemoglobin subunit alpha OS=Bos taurus GN=HBA PE=1 SV=2 - [HBA_BOVIN]	263.573	54.93	4	7	7	111	2.26244	2.40617	2.49086	2.38649	142	15.1749	8.44092
F1MPU1	Uncharacterized protein OS=Bos taurus GN=MED12L PE=4 SV=2 - [F1MPU1_BOVIN]	0	0.41	1	1	1	1	2.70435	2.31958	1.62047	2.2148	2174	242.751	7.81104
A5D7P7	ABCB6 protein OS=Bos taurus GN=ABCB6 PE=2 SV=1 - [A5D7P7_BOVIN]	0	1.3	1	1	1	1	1.7383	1.85657	3.26991	2.28826	843	93.6193	8.90967
F1N2Y2	Uncharacterized protein OS=Bos taurus GN=COL5A2 PE=4 SV=2 - [F1N2Y2_BOVIN]	2.837	1.34	1	1	1	1	1.92676	2.09465	2.22413	2.08185	1491	145.06	6.81494
F1N724	Uncharacterized protein OS=Bos taurus GN=DNAH11 PE=4 SV=2 - [F1N724_BOVIN]	0	0.24	1	1	1	1	2.30886	2.29891	1.68696	2.09824	4523	520.47	6.17627
G3MYB1	Uncharacterized protein OS=Bos taurus PE=3 SV=1 - [G3MYB1_BOVIN]	186.676	31.75	8	1	4	110	2.18875	2.30022	1.74726	2.07874	126	13.8854	10.0083
Q29RR1	Leucine-rich repeat-containing protein 41 OS=Bos taurus GN=LRRC41 PE=2 SV=1 - [LRC41_BOVIN]	23.2298	8.23	3	4	4	8	1.8298	2.39785	1.82328	2.01698	814	88.6215	8.35303
F1N551	Uncharacterized protein OS=Bos taurus GN=GATA4 PE=4 SV=1 - [F1N551_BOVIN]	7.8285	8.37	1	2	2	3	1.99519	1.93139	1.88538	1.93732	442	44.5115	9.26123
F1MEB1	Uncharacterized protein OS=Bos taurus GN=BDP1 PE=4 SV=2 - [F1MEB1_BOVIN]	0	0.42	1	1	1	4	4.75573	1.68386	1.3385	2.59269	2633	293.298	4.91943
A1A4R1	Histone H2A type 2-C OS=Bos taurus GN=HIST2H2AC PE=2 SV=1 - [H2A2C_BOVIN]	737.079	58.91	7	2	8	285	2.19049	2.06404	1.5269	1.92714	129	13.9798	10.9019
Q08E11	Peptidyl-prolyl cis-trans isomerase C OS=Bos taurus GN=PPIC PE=2 SV=1 - [PPIC_BOVIN]	55.109	10.38	1	1	3	21	1.8346	1.86566	1.88021	1.86016	212	22.7968	8.70459
Q6B856	Tubulin beta-2B chain OS=Bos taurus GN=TUBB2B PE=1 SV=2 - [TBB2B_BOVIN]	1580.15	73.93	2	1	29	579	1.85192	1.83572	1.8885	1.85871	445	49.9209	4.89404
A6QLY2	Glutathione peroxidase 7 OS=Bos taurus GN=GPX7 PE=2 SV=1 - [GPX7_BOVIN]	8.06205	10.22	1	2	2	5	1.6853	1.89586	2.00524	1.86213	186	20.8948	8.82178
P02081	Hemoglobin fetal subunit beta OS=Bos taurus PE=1 SV=1 - [HBBF_BOVIN]	59.5284	24.83	3	3	4	17	1.79742	2.02806	1.70489	1.84346	145	15.8493	7.03467
G3MZF9	Uncharacterized protein OS=Bos taurus GN=LOC523458 PE=3 SV=1 - [G3MZF9_BOVIN]	7.89718	5.52	1	1	1	3	1.90739	1.60845	2.03821	1.85135	163	18.237	8.45557
Q29S11	Nuclear ubiquitous casein and cyclin-dependent kinase substrate 1 OS=Bos taurus GN=NUCKS1 PE=2 SV=1 - [NUCKS_BOVIN]	7.80034	4.53	1	1	1	2	1.73597	1.88612	1.87199	1.83136	243	27.2211	5.08447
E1BI79	Uncharacterized protein OS=Bos taurus GN=APC2 PE=4 SV=2 - [E1BI79_BOVIN]	1.69103	0.36	1	1	1	1	1.98129	1.99966	1.57248	1.85114	2248	239.167	8.48486
G5E6I2	Olfactory receptor OS=Bos taurus GN=LOC786202 PE=3 SV=1 - [G5E6I2_BOVIN]	1.76218	3.32	1	1	1	2	1.83483	1.85179	1.77647	1.82103	331	37.7343	8.5874
E1B9M9	Histone H4 OS=Bos taurus GN=HIST1H4C PE=3 SV=1 - [E1B9M9_BOVIN]	1028.98	66.02	4	1	12	474	1.77	1.66544	2.0482	1.82788	103	11.3884	11.356
P02070	Hemoglobin subunit beta OS=Bos taurus GN=HBB PE=1 SV=1 - [HBB_BOVIN]	853.057	78.62	1	12	13	277	1.80368	1.85555	1.77472	1.81132	145	15.9443	7.59131
F1MRN2	Histone H2A OS=Bos taurus PE=3 SV=2 - [F1MRN2_BOVIN]	160.677	42.75	1	2	5	81	1.83803	1.65635	1.91339	1.80259	131	14.3958	10.9604
E1BM28	2'-deoxynucleoside 5'-phosphate N-hydrolase 1 OS=Bos taurus GN=DNPH1 PE=3 SV=2 - [E1BM28_BOVIN]	1.66553	4.12	1	1	1	1	1.62976	2.01	1.77269	1.80415	170	18.3614	5.10986
Q0IIJ2	Histone H1.0 OS=Bos taurus GN=H1F0 PE=2 SV=3 - [H10_BOVIN]	182.749	27.32	1	8	8	104	1.86061	1.76644	1.74864	1.7919	194	20.9382	10.9019
F1MZD0	Uncharacterized protein OS=Bos taurus GN=FBN3 PE=4 SV=2 - [F1MZD0_BOVIN]	14.2495	1.24	1	3	3	5	1.55045	1.70138	2.24638	1.83274	2896	307.785	5.10986
E1BJ81	Uncharacterized protein OS=Bos taurus PE=4 SV=2 - [E1BJ81_BOVIN]	6.16173	3.28	1	1	1	2	1.42518	1.65354	2.66221	1.91364	518	58.2068	9.61279
E1BHY6	Uncharacterized protein OS=Bos taurus GN=GRN PE=4 SV=2 - [E1BHY6_BOVIN]	3.6513	5.28	1	1	1	2	2.0846	1.48684	1.77311	1.78152	587	63.037	7.54736
E1BH22	Histone H2A OS=Bos taurus GN=HIST2H2AB PE=3 SV=2 - [E1BH22_BOVIN]	127.227	33.82	1	2	3	64	1.90503	1.76954	1.55866	1.74441	136	14.5412	10.8872
F1MC26	Uncharacterized protein OS=Bos taurus GN=TBC1D2B PE=4 SV=1 - [F1MC26_BOVIN]	0	1.3	1	1	1	1	1.95722	2.0315	1.35449	1.78107	844	97.1567	6.18896
G8JKZ8	Thioredoxin OS=Bos taurus GN=TXN PE=1 SV=1 - [G8JKZ8_BOVIN]	88.9741	56.7	2	6	6	47	1.85745	1.77994	1.46952	1.7023	97	10.8613	4.84326
G5E513	Uncharacterized protein OS=Bos taurus PE=1 SV=1 - [G5E513_BOVIN]	119.875	18.16	1	4	8	50	1.74786	1.654	1.64627	1.68271	457	49.9386	5.49072
E1BGN3	Histone H3 OS=Bos taurus GN=HIST2H3D PE=3 SV=1 - [E1BGN3_BOVIN]	367.156	44.12	3	2	5	91	1.66244	1.8374	1.55266	1.68417	136	15.4085	11.2681
F1N6C4	Uncharacterized protein OS=Bos taurus GN=EPS8 PE=4 SV=1 - [F1N6C4_BOVIN]	1.82707	4.35	2	1	1	1	1.65206	2.31664	1.32397	1.76423	345	38.5725	8.49951
A5PJV7	NGFR protein OS=Bos taurus GN=NGFR PE=2 SV=1 - [A5PJV7_BOVIN]	0	2.8	1	1	1	1	1.7351	1.72779	1.56646	1.67645	429	45.4705	4.65283
F1MZX7	Uncharacterized protein OS=Bos taurus GN=KDELC2 PE=4 SV=2 - [F1MZX7_BOVIN]	12.7846	7.16	1	3	3	5	1.60507	1.7401	1.65054	1.66524	517	59.425	8.36768
E1B8N6	Uncharacterized protein OS=Bos taurus GN=LMNB1 PE=1 SV=2 - [E1B8N6_BOVIN]	148.127	32.82	1	18	19	56	1.7772	1.74682	1.49064	1.67155	585	66.0855	5.16064
B0JYP5	Protein argonaute-2 OS=Bos taurus GN=EIF2C2 PE=2 SV=1 - [B0JYP5_BOVIN]	13.0512	5.7	5	1	4	5	1.63908	1.67136	1.65725	1.6559	860	97.2429	9.18799
F1MNS9	Protein phosphatase 1 regulatory subunit OS=Bos taurus GN=PPP1R3D PE=4 SV=2 - [F1MNS9_BOVIN]	2.13448	2.01	1	1	1	1	1.71814	1.61955	1.5954	1.64436	299	32.3052	8.11865
Q32L31	High mobility group protein B3 OS=Bos taurus GN=HMGB3 PE=2 SV=2 - [HMGB3_BOVIN]	65.2882	29	2	5	5	23	1.67558	1.66772	1.57813	1.64048	200	22.8814	8.36768
G3MXZ5	Uncharacterized protein OS=Bos taurus GN=CELSR2 PE=3 SV=1 - [G3MXZ5_BOVIN]	0	1.08	2	1	1	1	1.70538	1.67003	1.54079	1.63874	1482	161.209	6.99072
Q2M2U3	Ragulator complex protein LAMTOR4 OS=Bos taurus GN=LAMTOR4 PE=3 SV=2 - [LTOR4_BOVIN]	2.70021	11.11	1	1	1	1	1.5454	1.70515	1.66181	1.63745	99	10.6795	5.85889
F1MCX4	Uncharacterized protein OS=Bos taurus GN=TYK2 PE=3 SV=2 - [F1MCX4_BOVIN]	0	0.68	1	1	1	1	1.64918	1.61938	1.61751	1.62869	1185	132.551	7.12256
F1N6W9	Uncharacterized protein OS=Bos taurus GN=COL18A1 PE=4 SV=2 - [F1N6W9_BOVIN]	193.042	10.21	1	14	14	69	1.60452	1.70963	1.5728	1.62898	1508	153.784	5.37646
F1MDZ2	Neurofilament medium polypeptide OS=Bos taurus GN=NEFM PE=3 SV=2 - [F1MDZ2_BOVIN]	95.2314	3.02	5	1	3	46	1.76813	1.79886	1.37484	1.64728	926	103.067	4.93213
F1MC45	Uncharacterized protein OS=Bos taurus PE=4 SV=2 - [F1MC45_BOVIN]	31.3818	16.1	2	1	10	16	1.75277	1.95053	1.30396	1.66909	851	96.5298	6.3667
F1N1W7	Neural cell adhesion molecule 1 OS=Bos taurus GN=NCAM1 PE=4 SV=2 - [F1N1W7_BOVIN]	8.43864	0.83	4	1	1	3	1.58986	1.64069	1.62482	1.61846	843	92.7014	4.95752
F1MEN8	Protein disulfide-isomerase A4 OS=Bos taurus GN=PDIA4 PE=1 SV=1 - [F1MEN8_BOVIN]	186.648	30.79	2	21	22	79	1.6554	1.63487	1.53112	1.60713	643	72.4527	5.09717
A7MB83	PLOD2 protein OS=Bos taurus GN=PLOD2 PE=2 SV=1 - [A7MB83_BOVIN]	2.25259	3.41	1	2	2	2	2.02987	1.56299	1.33694	1.64327	762	87.6964	6.88818
E1BCP9	Uncharacterized protein OS=Bos taurus GN=GLB1L PE=3 SV=1 - [E1BCP9_BOVIN]	0	1.08	1	1	1	1	1.43608	1.66416	1.71338	1.60454	647	73.2538	8.86572
A0A140T8D4	Legumain OS=Bos taurus GN=LGMN PE=4 SV=1 - [A0A140T8D4_BOVIN]	10.4148	4.62	2	2	2	4	1.49337	1.63783	1.6579	1.59636	433	49.2044	6.59521
P60902	Protein S100-A10 OS=Bos taurus GN=S100A10 PE=1 SV=2 - [S10AA_BOVIN]	15.7023	35.05	1	4	4	8	1.82146	1.70267	1.30549	1.60987	97	11.1955	7.37158
P83939	Secernin-1 OS=Bos taurus GN=SCRN1 PE=1 SV=2 - [SCRN1_BOVIN]	27.0343	8.21	1	4	4	12	1.50973	1.63258	1.59025	1.57752	414	46.1725	4.75439
F1MPP2	Uncharacterized protein OS=Bos taurus GN=IGFBP7 PE=4 SV=2 - [F1MPP2_BOVIN]	41.39	20.21	1	3	3	9	1.44479	1.6562	1.63399	1.57832	282	29.0315	7.89893
E1BCT3	Uncharacterized protein OS=Bos taurus PE=4 SV=2 - [E1BCT3_BOVIN]	0	0.89	1	1	1	1	1.68492	1.65995	1.40125	1.58204	1457	169.94	6.96143
E1BGK1	Uncharacterized protein OS=Bos taurus GN=ARID4A PE=4 SV=2 - [E1BGK1_BOVIN]	0	0.63	1	1	1	1	1.49565	1.58209	1.6173	1.56501	1261	142.668	5.021
E1BAB6	Uncharacterized protein OS=Bos taurus GN=ANAPC1 PE=4 SV=1 - [E1BAB6_BOVIN]	0	0.56	2	1	1	1	1.53345	1.72061	1.45421	1.56942	1951	216.896	6.17627
F1MJ56	Unconventional myosin-Id OS=Bos taurus GN=MYO1D PE=3 SV=1 - [F1MJ56_BOVIN]	11.7395	5.17	2	4	4	4	1.65998	1.58732	1.44652	1.56461	1006	115.837	9.31982
P13214	Annexin A4 OS=Bos taurus GN=ANXA4 PE=1 SV=2 - [ANXA4_BOVIN]	190.18	39.5	1	12	12	71	1.58112	1.57013	1.52194	1.55773	319	35.8661	5.71924
G3N0S9	Uncharacterized protein OS=Bos taurus GN=LOC515150 PE=4 SV=1 - [G3N0S9_BOVIN]	2.93885	3.52	1	1	1	1	1.98855	1.59069	1.25528	1.61151	199	22.3213	7.48877
E1BGW2	Histone H2B OS=Bos taurus GN=HIST1H2BJ PE=3 SV=1 - [E1BGW2_BOVIN]	1260.19	49.21	18	3	8	453	1.4563	1.62644	1.594	1.55891	126	13.8656	10.3159
Q7SIH1	Alpha-2-macroglobulin OS=Bos taurus GN=A2M PE=1 SV=2 - [A2MG_BOVIN]	626.907	32.12	1	38	38	234	1.64754	1.54882	1.47829	1.55822	1510	167.47	6.02393
Q3T0E0	Copper transport protein ATOX1 OS=Bos taurus GN=ATOX1 PE=3 SV=1 - [ATOX1_BOVIN]	64.804	63.24	1	4	4	19	1.57483	1.56367	1.49992	1.54614	68	7.36071	7.23975
Q2KJC8	Peptidyl-prolyl cis-trans isomerase FKBP9 OS=Bos taurus GN=FKBP9 PE=2 SV=1 - [FKBP9_BOVIN]	44.6094	12.54	1	7	7	21	1.59655	1.62056	1.43126	1.54946	574	63.4947	5.09717
G3N3C3	Uncharacterized protein OS=Bos taurus GN=LOC617475 PE=4 SV=1 - [G3N3C3_BOVIN]	0	6.22	1	1	1	1	1.33018	2.06475	1.4122	1.60238	370	38.8494	6.84424
E1BJ75	Uncharacterized protein OS=Bos taurus GN=CRTAP PE=4 SV=1 - [E1BJ75_BOVIN]	30.8097	15.46	1	5	5	11	1.62274	1.61929	1.40025	1.54743	401	46.816	5.73193
H9GW42	Uncharacterized protein OS=Bos taurus GN=DPP7 PE=4 SV=1 - [H9GW42_BOVIN]	13.1009	5.67	1	2	2	5	1.62067	1.52666	1.47746	1.5416	335	35.7905	5.03369
P29105	Hippocalcin-like protein 1 OS=Bos taurus GN=HPCAL1 PE=1 SV=4 - [HPCL1_BOVIN]	3.23002	5.18	1	1	1	1	1.74248	1.60684	1.32656	1.55863	193	22.271	5.35107
Q1LZB5	Mitochondrial import receptor subunit TOM40 homolog OS=Bos taurus GN=TOMM40 PE=2 SV=1 - [TOM40_BOVIN]	6.12233	3.05	1	1	1	3	1.52378	1.69881	1.40809	1.54356	361	37.7011	7.25439
Q0P5L5	Sulfatase-modifying factor 1 OS=Bos taurus GN=SUMF1 PE=2 SV=1 - [SUMF1_BOVIN]	16.4259	13.9	1	4	4	6	1.56642	1.56874	1.46974	1.53497	374	40.3164	6.37939
P05185	Steroid 17-alpha-hydroxylase/17,20 lyase OS=Bos taurus GN=CYP17A1 PE=2 SV=1 - [CP17A_BOVIN]	438.856	43.22	2	19	19	152	1.58174	1.56005	1.46274	1.53484	509	57.2075	8.5874
A7MBA0	EGLN3 protein OS=Bos taurus GN=EGLN3 PE=2 SV=1 - [A7MBA0_BOVIN]	2.81043	6.28	1	1	1	1	1.45539	1.63724	1.5026	1.53175	239	27.3388	7.86963
E1B7J1	Elongation factor 1-alpha OS=Bos taurus PE=3 SV=1 - [E1B7J1_BOVIN]	179.011	16.74	1	1	7	82	1.45279	1.32029	1.90039	1.55782	460	50.0479	8.83643
Q1JQB5	Filamin-binding LIM protein 1 OS=Bos taurus GN=FBLIM1 PE=2 SV=1 - [FBLI1_BOVIN]	0	2.38	1	1	1	1	1.47208	1.52985	1.5488	1.51691	378	41.4692	5.99854
E1B916	Myristoylated alanine-rich C-kinase substrate OS=Bos taurus GN=MARCKS PE=1 SV=2 - [E1B916_BOVIN]	6.83387	2.41	3	2	2	3	1.41955	1.46114	1.68062	1.52044	332	31.682	4.39893
E1BDL9	Uncharacterized protein OS=Bos taurus GN=AATF PE=4 SV=1 - [E1BDL9_BOVIN]	2.8021	2.65	1	1	1	1	1.62294	1.56202	1.35789	1.51428	566	63.6316	4.88135
F1N544	Uncharacterized protein OS=Bos taurus GN=CHD3 PE=4 SV=2 - [F1N544_BOVIN]	20.4804	2.55	1	1	5	8	1.44768	1.58697	1.48712	1.50726	1998	226.383	7.35693
F1MPL4	Nucleoside diphosphate kinase B OS=Bos taurus GN=NME2 PE=3 SV=2 - [F1MPL4_BOVIN]	206.859	81.58	2	7	10	96	1.52296	1.5358	1.45761	1.50545	114	12.7828	9.5835
F1MB80	Uncharacterized protein OS=Bos taurus PE=4 SV=2 - [F1MB80_BOVIN]	1.61908	10.2	3	1	1	1	0.708968	0.646937	0.641996	0.665967	98	10.8967	9.29053
F1MEL4	Uncharacterized protein OS=Bos taurus GN=COIL PE=4 SV=2 - [F1MEL4_BOVIN]	1.71247	1.4	1	1	1	1	0.655829	0.574694	0.796538	0.675687	571	63.0704	9.12939
Q2KHX4	Protein transport protein Sec61 subunit alpha isoform 2 OS=Bos taurus GN=SEC61A2 PE=2 SV=3 - [S61A2_BOVIN]	4.06113	2.31	1	1	1	2	0.654461	0.738717	0.608488	0.667222	476	52.2135	8.06006
Q5EAC7	Anamorsin OS=Bos taurus GN=CIAPIN1 PE=2 SV=1 - [CPIN1_BOVIN]	10.4335	11.61	1	2	2	3	0.684241	0.644883	0.660552	0.663225	310	33.1838	5.37646
A6QPB2	GRSF1 protein OS=Bos taurus GN=GRSF1 PE=2 SV=1 - [A6QPB2_BOVIN]	2.61373	2.49	2	1	1	2	0.680977	0.628062	0.677621	0.66222	362	41.5106	5.45264
F1MH01	Uncharacterized protein OS=Bos taurus GN=LRRIQ4 PE=4 SV=2 - [F1MH01_BOVIN]	0	2.3	1	1	1	1	0.695312	0.706485	0.594252	0.66535	521	58.9013	7.81104
P07552	Cytochrome b-c1 complex subunit 10 OS=Bos taurus GN=UQCR11 PE=1 SV=2 - [QCR10_BOVIN]	0	21.43	1	1	1	1	0.658555	0.661833	0.660139	0.660176	56	6.51548	10.1548
G3X757	Transitional endoplasmic reticulum ATPase OS=Bos taurus GN=VCP PE=1 SV=1 - [G3X757_BOVIN]	775.871	58.19	2	1	38	285	0.592509	0.710551	0.685791	0.662951	806	89.2467	5.26221
E1BAW5	Uncharacterized protein OS=Bos taurus GN=TRIM36 PE=4 SV=1 - [E1BAW5_BOVIN]	2.06273	4.12	1	3	3	4	0.656147	0.623328	0.701033	0.660169	729	82.8879	6.32861
Q0VCS8	Glutathione S-transferase, theta 3 OS=Bos taurus GN=GSTT3 PE=1 SV=1 - [Q0VCS8_BOVIN]	7.95539	21.34	1	4	4	5	0.712899	0.680004	0.593193	0.662032	239	27.2592	7.09326
E1BF29	Uncharacterized protein OS=Bos taurus GN=KIF11 PE=3 SV=2 - [E1BF29_BOVIN]	4.7782	2.18	1	2	2	2	0.618008	0.595592	0.78571	0.666437	1055	118.93	5.47803
F1MNN7	Lipopolysaccharide-binding protein OS=Bos taurus GN=LBP PE=1 SV=1 - [F1MNN7_BOVIN]	2.52594	4.16	2	1	1	1	0.63062	0.729521	0.618537	0.659559	481	53.6613	7.09326
F1N6C8	Structural maintenance of chromosomes protein OS=Bos taurus GN=SMC1B PE=3 SV=1 - [F1N6C8_BOVIN]	7.08991	1.7	1	1	2	3	0.602224	0.67179	0.699488	0.657834	1235	143.595	7.38623
F1N369	Uncharacterized protein OS=Bos taurus GN=ZPBP PE=4 SV=2 - [F1N369_BOVIN]	7.15664	6.46	1	2	2	5	0.636069	0.607216	0.723589	0.655625	325	36.84	9.12939
A6QQL3	Septin-14 OS=Bos taurus GN=SEPT14 PE=2 SV=1 - [SEP14_BOVIN]	18.0059	7.18	2	2	3	7	0.683476	0.638353	0.628346	0.650058	432	50.1141	6.66846
F6RBJ1	Uncharacterized protein OS=Bos taurus GN=KIAA1715 PE=4 SV=1 - [F6RBJ1_BOVIN]	4.91384	3.03	1	1	1	3	0.592831	0.64763	0.71171	0.650724	429	48.1134	5.08447
A3KMX6	UBR7 protein OS=Bos taurus GN=UBR7 PE=2 SV=1 - [A3KMX6_BOVIN]	1.77654	2.59	1	1	1	1	0.679709	0.621325	0.641305	0.647446	425	48.1907	4.83057
F1MX73	Uncharacterized protein OS=Bos taurus GN=MIPEP PE=3 SV=1 - [F1MX73_BOVIN]	2.07695	2.81	1	1	1	1	0.613398	0.622905	0.711048	0.649117	712	81.0431	7.84033
F1MBL2	Uncharacterized protein OS=Bos taurus GN=TXNRD3 PE=3 SV=2 - [F1MBL2_BOVIN]	0	5.2	1	3	3	3	0.652581	0.671737	0.615291	0.646536	577	62.6108	5.96045
F1MNU7	Uncharacterized protein OS=Bos taurus GN=YTHDC2 PE=4 SV=2 - [F1MNU7_BOVIN]	2.37714	1.68	1	2	2	2	0.638748	0.565015	0.750054	0.651272	1429	160.195	8.44092
Q29RT0	RNA-binding motif protein, X chromosome OS=Bos taurus GN=RBMX PE=2 SV=1 - [RBMX_BOVIN]	26.6585	10.35	1	4	4	9	0.704988	0.666204	0.568627	0.646607	396	42.3438	10.2866
F1MBM4	Uncharacterized protein OS=Bos taurus GN=ARL6IP1 PE=4 SV=2 - [F1MBM4_BOVIN]	29.1125	20.83	1	3	3	10	0.621853	0.597591	0.714576	0.644673	144	16.7286	8.17725
E1BJP2	Uncharacterized protein OS=Bos taurus GN=RACGAP1 PE=4 SV=2 - [E1BJP2_BOVIN]	0	1.26	1	1	1	1	0.618298	0.61586	0.682053	0.638737	635	71.0426	8.80713
E1BK41	Uncharacterized protein OS=Bos taurus GN=ADAMTSL1 PE=4 SV=2 - [E1BK41_BOVIN]	2.18102	0.57	1	1	1	2	0.599012	0.642471	0.671605	0.637696	1762	193.691	7.56201
A5D9D4	Protein misato homolog 1 OS=Bos taurus GN=MSTO1 PE=2 SV=2 - [MSTO1_BOVIN]	1.69814	2.1	1	1	1	1	0.620818	0.597677	0.696812	0.638436	572	62.2366	6.07471
F1MDK8	ADP/ATP translocase 4 OS=Bos taurus GN=SLC25A31 PE=3 SV=1 - [F1MDK8_BOVIN]	93.5305	23.53	2	5	9	59	0.636572	0.594612	0.671159	0.634114	323	35.6317	9.5542
F1MFE0	Tumor suppressor candidate 3 OS=Bos taurus GN=TUSC3 PE=4 SV=2 - [F1MFE0_BOVIN]	12.936	10.09	2	3	3	5	0.661039	0.606593	0.623985	0.630539	347	39.4947	10.1255
F1MZE7	Uncharacterized protein OS=Bos taurus GN=TDRD1 PE=4 SV=2 - [F1MZE7_BOVIN]	42.4388	8.36	1	9	9	16	0.632942	0.619142	0.636068	0.629384	1184	132.515	6.69775
Q32L61	Calcium binding tyrosine-(Y)-phosphorylation regulated OS=Bos taurus GN=CABYR PE=2 SV=1 - [Q32L61_BOVIN]	5.28312	5.51	1	2	2	2	0.622679	0.721689	0.562794	0.635721	454	48.5344	4.91943
Q3T004	Serum amyloid P-component OS=Bos taurus GN=APCS PE=2 SV=1 - [SAMP_BOVIN]	2.89288	4.91	1	1	1	2	0.609621	0.593321	0.692952	0.631965	224	25.1671	8.32373
Q3ZC52	Testis-expressed sequence 30 protein OS=Bos taurus GN=TEX30 PE=2 SV=2 - [TEX30_BOVIN]	5.88136	13.39	1	2	2	2	0.684837	0.583372	0.620344	0.629517	224	25.165	8.74854
F1N265	Uncharacterized protein OS=Bos taurus GN=RADIL PE=4 SV=2 - [F1N265_BOVIN]	0	0.88	2	1	1	1	0.553037	0.651782	0.686894	0.630571	798	87.4892	8.44092
Q3MHI2	Kinesin-associated protein 3 OS=Bos taurus GN=KIFAP3 PE=2 SV=1 - [Q3MHI2_BOVIN]	10.3105	3.4	1	1	2	4	0.623276	0.639938	0.611692	0.624969	793	91.1164	5.08447
A6QL93	TACC3 protein OS=Bos taurus GN=TACC3 PE=2 SV=1 - [A6QL93_BOVIN]	0	1.11	1	1	1	1	0.628719	0.583837	0.665679	0.626078	810	86.314	5.021
E1BJH7	Uncharacterized protein OS=Bos taurus GN=RBKS PE=3 SV=2 - [E1BJH7_BOVIN]	0	2.46	1	1	1	2	0.644782	0.618667	0.610247	0.624565	325	34.5604	4.91943
G3N0H3	Uncharacterized protein OS=Bos taurus GN=FRMD7 PE=4 SV=1 - [G3N0H3_BOVIN]	2.29999	4.82	3	1	1	1	0.562531	0.60979	0.709004	0.627108	311	35.7487	9.34912
F1MG94	Uncharacterized protein OS=Bos taurus GN=WDR82 PE=4 SV=1 - [F1MG94_BOVIN]	17.4838	9.47	2	2	5	9	0.660874	0.614546	0.581075	0.618832	602	67.7783	7.50342
Q32L91	Actin-like protein 7B OS=Bos taurus GN=ACTL7B PE=2 SV=1 - [ACL7B_BOVIN]	4.4875	4.8	1	1	1	1	0.627324	0.633528	0.589397	0.61675	417	45.5338	5.60498
A3KMX8	Protein-glutamate O-methyltransferase OS=Bos taurus GN=ARMT1 PE=2 SV=1 - [ARMT1_BOVIN]	0	4.31	2	1	1	1	0.6667	0.542181	0.654818	0.621233	441	50.9321	6.34131
A6QLB0	Beta-mannosidase OS=Bos taurus GN=MANBA PE=2 SV=1 - [A6QLB0_BOVIN]	47.7874	15.59	2	10	10	19	0.613984	0.608341	0.623606	0.61531	879	101.059	6.88818
E1BD83	Uncharacterized protein OS=Bos taurus GN=PSMA8 PE=4 SV=2 - [E1BD83_BOVIN]	56.7788	22.99	1	1	5	18	0.586569	0.681037	0.587021	0.618209	261	29.1844	9.11475
F1N191	Uncharacterized protein OS=Bos taurus GN=IL4I1 PE=4 SV=2 - [F1N191_BOVIN]	28.8595	14.85	1	6	6	10	0.631331	0.55224	0.666005	0.616525	586	65.326	9.42236
F1MUV1	Uncharacterized protein OS=Bos taurus GN=FAAH PE=4 SV=1 - [F1MUV1_BOVIN]	4.45535	3.8	1	1	1	1	0.587999	0.516536	0.788359	0.630965	579	62.9841	7.63525
Q29S00	Protein OSCP1 OS=Bos taurus GN=OSCP1 PE=2 SV=1 - [OSCP1_BOVIN]	1.91874	5.28	1	1	1	1	0.494662	0.801171	0.605482	0.633772	379	42.9893	7.13721
G3X767	Uncharacterized protein OS=Bos taurus GN=C15H11orf70 PE=4 SV=1 - [G3X767_BOVIN]	21.1327	25.84	2	5	6	9	0.643054	0.607624	0.579722	0.610133	267	30.7014	6.15088
F1MYC6	Probable ATP-dependent RNA helicase DDX4 OS=Bos taurus GN=DDX4 PE=2 SV=2 - [F1MYC6_BOVIN]	138.298	33.74	2	18	21	63	0.611351	0.610472	0.602896	0.60824	729	79.434	6.20166
G3N0R0	Uncharacterized protein OS=Bos taurus GN=LOC526411 PE=3 SV=1 - [G3N0R0_BOVIN]	2.07514	3.18	1	1	1	1	0.66182	0.643868	0.533456	0.613048	314	34.8874	8.90967
F1MTN0	Calreticulin-3 OS=Bos taurus GN=CALR3 PE=3 SV=2 - [F1MTN0_BOVIN]	15.5821	4.17	2	1	2	23	0.608824	0.61158	0.599992	0.606799	384	44.4549	6.22705
F1MUS0	Uncharacterized protein OS=Bos taurus GN=RANBP9 PE=4 SV=2 - [F1MUS0_BOVIN]	2.12574	1.12	1	1	1	1	0.625451	0.547189	0.655541	0.609394	538	58.8703	6.62451
F1MY02	Uncharacterized protein OS=Bos taurus GN=ADAM1B PE=4 SV=2 - [F1MY02_BOVIN]	4.02026	3.33	1	2	2	2	0.56286	0.616317	0.641962	0.607047	812	89.9023	4.90674
Q3SZK8	Na(+)/H(+) exchange regulatory cofactor NHE-RF1 OS=Bos taurus GN=SLC9A3R1 PE=2 SV=1 - [NHRF1_BOVIN]	0	3.8	1	1	1	1	0.617611	0.621745	0.56977	0.603042	368	39.5789	5.38916
F1MSP8	Uncharacterized protein OS=Bos taurus PE=4 SV=2 - [F1MSP8_BOVIN]	0	0.31	1	1	1	1	0.705774	0.520623	0.604656	0.610351	4470	513.878	5.57959
F1MVP8	Uncharacterized protein OS=Bos taurus GN=HACL1 PE=1 SV=2 - [F1MVP8_BOVIN]	5.16216	3.1	1	2	2	2	0.608826	0.575862	0.61693	0.600539	581	63.5362	7.18115
E1BAY6	Uncharacterized protein OS=Bos taurus PE=4 SV=2 - [E1BAY6_BOVIN]	4.22843	1.7	1	2	2	3	0.638967	0.546224	0.62267	0.602621	1236	142.948	6.58057
Q0IID9	Glycerol kinase OS=Bos taurus GN=GK PE=2 SV=1 - [GLPK_BOVIN]	4.65045	6.08	2	2	2	2	0.585035	0.611547	0.599214	0.598599	559	61.222	6.07471
F1MP48	T-complex protein 1 subunit zeta-2 OS=Bos taurus GN=CCT6B PE=3 SV=1 - [F1MP48_BOVIN]	116.127	30.89	2	1	12	44	0.58958	0.579965	0.617375	0.59564	531	57.9288	7.69385
Q3SZU0	Gametocyte-specific factor 1 OS=Bos taurus GN=GTSF1 PE=2 SV=1 - [GTSF1_BOVIN]	0	4.19	1	1	1	1	0.643975	0.539785	0.611085	0.598282	167	19.134	6.60986
F1N2J0	Uncharacterized protein OS=Bos taurus GN=GDPD1 PE=4 SV=1 - [F1N2J0_BOVIN]	6.55265	9.97	1	2	2	4	0.601572	0.579209	0.600542	0.593774	291	33.516	9.0415
F1MI43	Sperm surface protein Sp17 OS=Bos taurus GN=SPA17 PE=4 SV=1 - [F1MI43_BOVIN]	7.50615	9.52	1	1	1	2	0.565951	0.636344	0.582861	0.595052	147	16.9493	4.89404
F1MKX4	Proteasome activator complex subunit 4 OS=Bos taurus GN=PSME4 PE=1 SV=1 - [PSME4_BOVIN]	20.5205	2.49	1	3	3	7	0.562335	0.588956	0.630299	0.593863	1845	211.465	6.87354
E1BB24	Uncharacterized protein OS=Bos taurus GN=RBM46 PE=4 SV=1 - [E1BB24_BOVIN]	4.75166	4.69	1	2	2	2	0.580033	0.565835	0.632271	0.592713	533	60.0252	7.86963
Q3B7M2	Hydroxyacylglutathione hydrolase, mitochondrial OS=Bos taurus GN=HAGH PE=2 SV=3 - [GLO2_BOVIN]	23.4172	17.53	1	3	3	11	0.577151	0.532269	0.669992	0.593137	308	34.0676	7.82568
E1BNS9	L-lactate dehydrogenase OS=Bos taurus GN=LDHC PE=3 SV=2 - [E1BNS9_BOVIN]	28.307	18.67	3	3	6	13	0.604587	0.626395	0.536959	0.589314	332	35.992	7.7085
F1N5M5	Uncharacterized protein OS=Bos taurus GN=FMR1NB PE=4 SV=1 - [F1N5M5_BOVIN]	10.6581	6.74	1	1	1	3	0.624361	0.50721	0.644757	0.592109	282	32.053	9.93506
Q3ZBT1	Transitional endoplasmic reticulum ATPase OS=Bos taurus GN=VCP PE=2 SV=1 - [TERA_BOVIN]	787.353	53.47	2	1	38	287	0.587636	0.530953	0.639513	0.586034	806	89.2737	5.26221
A6QQM1	CCNY protein OS=Bos taurus GN=CCNY PE=2 SV=1 - [A6QQM1_BOVIN]	2.83401	2.79	2	1	1	1	0.52876	0.578515	0.648345	0.585206	287	33.2642	7.73779
Q2TBS5	Serine peptidase inhibitor, Kazal type 2 (Acrosin-trypsin inhibitor) OS=Bos taurus GN=SPINK2 PE=2 SV=1 - [Q2TBS5_BOVIN]	7.36277	26.19	1	1	1	2	0.645641	0.68303	0.463819	0.597497	84	9.38451	7.60596
F1N757	Uncharacterized protein OS=Bos taurus GN=TTN PE=4 SV=2 - [F1N757_BOVIN]	0	0.05	1	1	1	1	0.630294	0.563345	0.549976	0.581205	34340	3811.54	6.20166
Q2KJ18	C2 calcium-dependent domain-containing protein 4A OS=Bos taurus GN=C2CD4A PE=2 SV=1 - [C2C4A_BOVIN]	0	3.02	1	1	1	3	0.522193	0.501877	0.783548	0.602539	364	38.5465	11.0044
Q2KIT5	Cysteine-rich with EGF-like domain protein 2 OS=Bos taurus GN=CRELD2 PE=2 SV=1 - [CREL2_BOVIN]	13.6888	12.25	1	3	3	9	0.573104	0.580826	0.581358	0.578429	351	38.2039	4.48779
M5FHR8	Tektin-5 OS=Bos taurus GN=TEKT5 PE=4 SV=1 - [M5FHR8_BOVIN]	1.63894	2.52	3	1	1	1	0.579771	0.538586	0.622775	0.580377	476	55.1047	7.56201
F1MQJ0	Angiotensin-converting enzyme OS=Bos taurus GN=ACE PE=3 SV=2 - [F1MQJ0_BOVIN]	16.8261	5.06	1	5	5	9	0.571733	0.572623	0.578744	0.574366	1226	141.151	6.53662
E1BII7	Uncharacterized protein OS=Bos taurus GN=DDX43 PE=3 SV=2 - [E1BII7_BOVIN]	6.91773	6.34	1	2	4	4	0.581752	0.556496	0.578569	0.572272	647	72.4763	8.74854
Q2NL29	Inositol-3-phosphate synthase 1 OS=Bos taurus GN=ISYNA1 PE=2 SV=1 - [INO1_BOVIN]	216.841	30.88	1	15	15	76	0.584288	0.577674	0.545438	0.569133	557	60.7229	5.99854
F1MMI4	Protein maelstrom homolog OS=Bos taurus GN=MAEL PE=4 SV=1 - [F1MMI4_BOVIN]	2.84646	3.57	2	1	1	1	0.47702	0.610517	0.642765	0.576767	420	47.3457	8.19189
G3MZ53	N-acylglucosamine 2-epimerase OS=Bos taurus GN=RENBP PE=4 SV=1 - [G3MZ53_BOVIN]	18.448	9.09	2	3	3	7	0.525217	0.545757	0.622883	0.564619	429	48.663	6.04932
Q5EA24	Bifunctional lysine-specific demethylase and histidyl-hydroxylase MINA OS=Bos taurus GN=MINA PE=2 SV=1 - [MINA_BOVIN]	7.45832	3.68	1	2	2	3	0.522999	0.574505	0.584525	0.560676	462	52.4217	7.12256
Q3ZBU7	Tubulin beta-4A chain OS=Bos taurus GN=TUBB4A PE=2 SV=1 - [TBB4A_BOVIN]	1288.33	62.61	1	1	22	498	0.607121	0.554956	0.516195	0.559424	444	49.5539	4.88135
E1BJX8	Probable carboxypeptidase PM20D1 OS=Bos taurus GN=PM20D1 PE=4 SV=2 - [E1BJX8_BOVIN]	2.04885	1.79	2	1	1	1	0.620149	0.433817	0.66899	0.574319	503	55.6601	6.59521
Q32P85	Dynein light chain roadblock-type 2 OS=Bos taurus GN=DYNLRB2 PE=3 SV=1 - [DLRB2_BOVIN]	4.37567	12.5	1	1	1	2	0.555152	0.559111	0.542797	0.552353	96	10.8387	7.44482
Q3SZX4	Carbonic anhydrase 3 OS=Bos taurus GN=CA3 PE=2 SV=3 - [CAH3_BOVIN]	54.0714	28.08	1	8	8	25	0.558889	0.537426	0.560072	0.552129	260	29.3518	7.84033
E1BHC8	Uncharacterized protein OS=Bos taurus GN=ESPN PE=4 SV=2 - [E1BHC8_BOVIN]	31.1626	7.78	1	4	4	9	0.549463	0.520965	0.586931	0.552453	823	88.4877	8.67529
E1BEZ3	Uncharacterized protein OS=Bos taurus GN=SCML2 PE=4 SV=2 - [E1BEZ3_BOVIN]	9.11932	6.4	1	3	3	3	0.526147	0.556136	0.568351	0.550212	703	77.7452	7.82568
F1ME91	Uncharacterized protein OS=Bos taurus PE=4 SV=2 - [F1ME91_BOVIN]	23.5849	7.27	2	1	2	9	0.592977	0.556432	0.505583	0.551664	344	38.8536	6.72705
Q58D31	Sorbitol dehydrogenase OS=Bos taurus GN=SORD PE=2 SV=3 - [DHSO_BOVIN]	111.959	41.29	1	11	11	40	0.567739	0.528902	0.542735	0.546458	356	38.0747	7.45947
E1BD68	Synaptojanin-1 OS=Bos taurus GN=SYNJ1 PE=4 SV=1 - [E1BD68_BOVIN]	1.60927	0.74	3	1	1	1	0.555006	0.488814	0.599484	0.547768	1210	134.743	7.78174
Q2HJB8	Tubulin alpha-8 chain OS=Bos taurus GN=TUBA8 PE=2 SV=1 - [TBA8_BOVIN]	1310.27	33.41	1	1	17	430	0.567966	0.569394	0.496439	0.5446	449	50.0215	5.19873
P56965	N(G),N(G)-dimethylarginine dimethylaminohydrolase 1 OS=Bos taurus GN=DDAH1 PE=1 SV=3 - [DDAH1_BOVIN]	57.4419	30.53	1	6	7	23	0.539273	0.496465	0.55627	0.530669	285	31.2691	6.01123
E1BGM7	Uncharacterized protein OS=Bos taurus GN=TDRD6 PE=4 SV=1 - [E1BGM7_BOVIN]	12.6653	1.91	1	3	3	5	0.519944	0.592036	0.48287	0.531617	2092	235.2	5.38916
P34933	Heat shock-related 70 kDa protein 2 OS=Bos taurus GN=HSPA2 PE=2 SV=2 - [HSP72_BOVIN]	945.946	49.69	1	26	35	314	0.539595	0.523534	0.517474	0.526868	636	69.6967	5.59229
F1MZM5	Outer dense fiber protein 1 OS=Bos taurus GN=ODF1 PE=4 SV=1 - [F1MZM5_BOVIN]	4.05541	6.11	2	1	1	1	0.558052	0.486982	0.537961	0.527665	262	29.3846	7.97217
E1BFC3	Uncharacterized protein OS=Bos taurus GN=DFNA5 PE=4 SV=1 - [E1BFC3_BOVIN]	6.09757	7.86	1	3	3	3	0.545945	0.474819	0.547211	0.522658	496	54.8538	5.32568
F1N3K0	Uncharacterized protein OS=Bos taurus GN=DOCK2 PE=4 SV=2 - [F1N3K0_BOVIN]	0	0.87	1	1	1	3	0.509071	0.547999	0.499526	0.518866	1831	211.233	6.7417
G3N336	Uncharacterized protein OS=Bos taurus GN=PHLDB1 PE=4 SV=1 - [G3N336_BOVIN]	1.67493	0.88	2	1	1	1	0.490815	0.530902	0.529578	0.517098	1371	149.951	8.93896
F1MNE1	Uncharacterized protein OS=Bos taurus GN=TRIM33 PE=4 SV=2 - [F1MNE1_BOVIN]	0	1.15	1	1	1	1	0.476247	0.536595	0.535497	0.516113	1126	122.476	6.65381
G3MY14	Uncharacterized protein OS=Bos taurus GN=PRPS2 PE=4 SV=1 - [G3MY14_BOVIN]	83.5492	42.13	1	2	8	26	0.573281	0.486747	0.47593	0.511986	216	23.5412	6.72705
O46375	Transthyretin OS=Bos taurus GN=TTR PE=1 SV=1 - [TTHY_BOVIN]	9.9293	19.73	1	2	2	9	0.587526	0.506157	0.448902	0.514195	147	15.717	6.30322
F1ML83	Uncharacterized protein OS=Bos taurus PE=4 SV=2 - [F1ML83_BOVIN]	2.90311	1.28	1	1	1	1	0.530645	0.510096	0.483334	0.508025	467	52.4449	9.29053
A6QQX0	PBK protein OS=Bos taurus GN=PBK PE=2 SV=1 - [A6QQX0_BOVIN]	4.54421	5.86	1	1	1	1	0.534512	0.542112	0.434822	0.503815	324	36.418	4.84326
F1MJ36	Dolichyl-diphosphooligosaccharide--protein glycosyltransferase subunit 1 OS=Bos taurus GN=LOC539818 PE=3 SV=1 - [F1MJ36_BOVIN]	44.8988	17.76	1	4	8	16	0.501226	0.468754	0.510061	0.493347	608	68.6308	6.84424
F1N2F2	Phosphoglycerate mutase 2 OS=Bos taurus GN=PGAM2 PE=3 SV=2 - [F1N2F2_BOVIN]	87.417	33.2	2	4	7	39	0.477072	0.48268	0.507195	0.488982	253	28.6808	8.89502
Q58D72	Atlastin-1 OS=Bos taurus GN=ATL1 PE=2 SV=2 - [ATLA1_BOVIN]	3.46092	2.15	1	1	1	1	0.49347	0.453279	0.514058	0.486936	558	63.4943	6.23975
A6H770	Small integral membrane protein 11A OS=Bos taurus GN=SMIM11A PE=3 SV=1 - [SI11A_BOVIN]	0	25.86	1	1	1	1	0.495086	0.479711	0.467659	0.480818	58	6.82486	9.86182
F1MTA8	Dynein assembly factor 1, axonemal OS=Bos taurus GN=DNAAF1 PE=4 SV=2 - [F1MTA8_BOVIN]	0	1.71	2	1	1	2	0.479236	0.479659	0.475768	0.478221	643	71.7444	4.56396
E1BJC4	Uncharacterized protein OS=Bos taurus GN=PIWIL1 PE=3 SV=1 - [E1BJC4_BOVIN]	171.631	37.05	1	24	24	64	0.481304	0.452654	0.501796	0.478585	861	98.5418	9.39307
F1MDF0	Uncharacterized protein OS=Bos taurus GN=SHCBP1L PE=4 SV=2 - [F1MDF0_BOVIN]	10.729	5.38	1	2	2	3	0.450679	0.462361	0.499966	0.471002	651	72.2565	5.04639
F1MSI6	ATP-dependent RNA helicase DDX25 OS=Bos taurus GN=DDX25 PE=4 SV=2 - [F1MSI6_BOVIN]	6.63359	8.07	2	3	3	3	0.502331	0.450219	0.460439	0.470996	483	54.5683	6.39209
F1MDE9	Uncharacterized protein OS=Bos taurus GN=LOC780846 PE=3 SV=1 - [F1MDE9_BOVIN]	13.529	15.23	1	3	3	5	0.476341	0.429288	0.509227	0.471619	243	27.2924	5.57959
F1MTZ0	Protein phosphatase inhibitor 2 OS=Bos taurus GN=PPP1R2 PE=4 SV=1 - [F1MTZ0_BOVIN]	3.74515	5.31	2	1	1	2	0.455412	0.48745	0.465733	0.469532	207	22.981	4.729
P80209	Cathepsin D OS=Bos taurus GN=CTSD PE=1 SV=2 - [CATD_BOVIN]	448.956	44.62	1	1	18	188	0.393755	0.493836	0.539124	0.475572	390	42.4603	7.04932
F1N058	Ropporin-1 OS=Bos taurus GN=ROPN1 PE=4 SV=1 - [F1N058_BOVIN]	4.9962	7.08	2	1	1	1	0.4948	0.414929	0.49079	0.46684	212	23.9624	5.42725
Q9N2J2	Phospholipid hydroperoxide glutathione peroxidase, mitochondrial OS=Bos taurus GN=GPX4 PE=2 SV=2 - [GPX4_BOVIN]	42.1904	27.92	1	6	6	21	0.513557	0.440939	0.414875	0.456457	197	22.226	8.646
F1MD13	Uncharacterized protein OS=Bos taurus GN=TCAM1 PE=4 SV=2 - [F1MD13_BOVIN]	10.97	2.01	1	1	1	4	0.424964	0.417519	0.528111	0.456864	547	60.4492	4.75439
E1BBT9	Uncharacterized protein OS=Bos taurus GN=HSPA4L PE=3 SV=2 - [E1BBT9_BOVIN]	186.703	31.84	1	21	22	72	0.473923	0.423779	0.458649	0.452117	870	97.7503	5.89697
C4T8B4	Pentaxin OS=Bos taurus GN=CRP PE=2 SV=1 - [C4T8B4_BOVIN]	13.625	9.82	1	2	2	6	0.46011	0.458192	0.428991	0.449098	224	25.2758	6.90283
E1BP97	Uncharacterized protein OS=Bos taurus GN=PDILT PE=4 SV=1 - [E1BP97_BOVIN]	19.5984	9.34	1	5	5	7	0.382135	0.422116	0.583818	0.46269	578	66.8957	5.42725
F1MKL5	Uncharacterized protein OS=Bos taurus GN=ADAM3A PE=4 SV=1 - [F1MKL5_BOVIN]	0	0.95	1	1	1	1	0.442888	0.395906	0.521905	0.453566	737	82.4421	6.94678
F1N124	Leucine-rich repeat-containing protein 23 OS=Bos taurus GN=LRRC23 PE=4 SV=2 - [F1N124_BOVIN]	8.62074	8.19	2	3	3	4	0.426472	0.441255	0.471414	0.44638	342	39.5868	4.69092
Q29442	Collagen alpha-4(IV) chain (Fragment) OS=Bos taurus GN=COL4A4 PE=1 SV=1 - [CO4A4_BOVIN]	2.31894	3.31	2	1	1	1	0.487268	0.423711	0.430718	0.447232	453	46.3545	7.04932
Q2T9S0	Tubulin beta-3 chain OS=Bos taurus GN=TUBB3 PE=1 SV=1 - [TBB3_BOVIN]	1319.9	64.22	1	11	28	525	0.456581	0.422094	0.458456	0.44571	450	50.4003	4.93213
Q32PB1	Profilin-3 OS=Bos taurus GN=PFN3 PE=2 SV=1 - [PROF3_BOVIN]	10.393	34.31	1	3	3	3	0.474746	0.461007	0.39622	0.443991	137	14.6196	8.68994
A5D7Q4	CSDA protein OS=Bos taurus GN=CSDA PE=1 SV=1 - [A5D7Q4_BOVIN]	6.88115	11.17	1	2	2	4	0.461786	0.453764	0.387298	0.434283	376	39.9349	9.67139
A5PK67	MGC165862 protein OS=Bos taurus GN=MGC165862 PE=2 SV=1 - [A5PK67_BOVIN]	2.81222	19.28	1	1	1	1	0.439962	0.460805	0.363866	0.421544	83	9.60121	9.89111
Q32LK8	Hepatoma derived growth factor-like 1 OS=Bos taurus GN=HDGFL1 PE=2 SV=1 - [Q32LK8_BOVIN]	20.7221	19.15	1	2	3	5	0.441499	0.401641	0.403579	0.415573	235	26.2406	4.61475
G3MY63	Uncharacterized protein OS=Bos taurus GN=BOLL PE=4 SV=1 - [G3MY63_BOVIN]	0	2.95	2	1	1	1	0.312621	0.499415	0.468671	0.426902	271	29.6847	6.1001
E1B7S8	Uncharacterized protein OS=Bos taurus GN=ACRBP PE=4 SV=2 - [E1B7S8_BOVIN]	5.69722	2.03	1	1	1	3	0.39595	0.363357	0.426106	0.395137	542	61.2336	5.04639
P41500	Acylphosphatase-1 OS=Bos taurus GN=ACYP1 PE=1 SV=2 - [ACYP1_BOVIN]	24.9777	45.54	1	3	3	8	0.396576	0.390307	0.373041	0.386641	101	11.4248	8.39697
Q32LD3	Ly6/PLAUR domain-containing protein 4 OS=Bos taurus GN=LYPD4 PE=2 SV=1 - [LYPD4_BOVIN]	2.51811	5.69	1	1	1	1	0.388889	0.385551	0.382601	0.385681	246	26.8545	8.67529
G3X6K8	Haptoglobin OS=Bos taurus GN=HP PE=1 SV=1 - [G3X6K8_BOVIN]	173.564	30.92	2	13	13	89	0.411204	0.382608	0.362364	0.385392	401	44.8446	7.7085
F1MBU8	Uncharacterized protein OS=Bos taurus GN=DPY19L2 PE=4 SV=2 - [F1MBU8_BOVIN]	1.83441	1.03	1	1	1	1	0.412364	0.34134	0.407543	0.387083	773	89.4698	9.36377
A6QPW2	MGC157332 protein OS=Bos taurus GN=MGC157332 PE=2 SV=1 - [A6QPW2_BOVIN]	4.22907	5.24	1	1	1	1	0.475722	0.361542	0.338169	0.391811	267	30.5556	5.78271
F1MUE3	NAD(P)(+)--arginine ADP-ribosyltransferase OS=Bos taurus GN=ART3 PE=3 SV=2 - [F1MUE3_BOVIN]	70.3634	9.74	1	4	4	26	0.391926	0.376893	0.375603	0.381474	390	43.9409	5.47803
Q9MYP6	17-beta-hydroxysteroid dehydrogenase 14 OS=Bos taurus GN=HSD17B14 PE=2 SV=1 - [DHB14_BOVIN]	3.03423	2.59	1	1	1	1	0.423431	0.326643	0.408595	0.386223	270	28.4037	6.56592
F6RJ91	Uncharacterized protein OS=Bos taurus PE=4 SV=1 - [F6RJ91_BOVIN]	33.1535	22.33	1	1	3	13	0.386051	0.353225	0.394667	0.377981	103	11.3388	6.04932
Q2ABC5	Taste receptor type 2 OS=Bos taurus GN=TAS2R1 PE=3 SV=1 - [Q2ABC5_BOVIN]	2.01563	2.03	5	1	1	1	0.385564	0.386777	0.335219	0.369186	296	33.9357	9.78857
E1BJF9	Serum amyloid A protein OS=Bos taurus GN=LOC104968478 PE=3 SV=1 - [E1BJF9_BOVIN]	5.04942	5.38	2	1	1	2	0.373917	0.398381	0.333568	0.368622	130	14.593	8.1333
F1MYA6	Uncharacterized protein OS=Bos taurus GN=IZUMO4 PE=4 SV=2 - [F1MYA6_BOVIN]	2.65071	7.79	1	1	1	1	0.355252	0.377231	0.36129	0.364591	154	17.8036	6.60986
G3MWY9	Sjoegren syndrome nuclear autoantigen 1 homolog OS=Bos taurus GN=SSNA1 PE=4 SV=1 - [G3MWY9_BOVIN]	15.7971	24.75	2	2	2	6	0.373498	0.347136	0.35816	0.359598	101	11.585	5.65576
A2VDL2	Solute carrier family 2 (Facilitated glucose transporter), member 3 OS=Bos taurus GN=SLC2A3 PE=2 SV=1 - [A2VDL2_BOVIN]	12.502	7.09	4	3	3	9	0.361072	0.358215	0.334227	0.351171	494	54.0834	5.85889
O77780	Disintegrin and metalloproteinase domain-containing protein 2 OS=Bos taurus GN=ADAM2 PE=2 SV=1 - [ADAM2_BOVIN]	20.3074	7.11	2	3	3	6	0.356037	0.334578	0.349066	0.34656	745	83.0958	5.42725
F6Q0P6	Uncharacterized protein OS=Bos taurus GN=PTBP2 PE=4 SV=1 - [F6Q0P6_BOVIN]	39.9474	19.07	1	1	2	15	0.209943	0.557454	0.366998	0.378131	236	25.6204	8.27979
Q32LB5	GLIPR1-like protein 1 OS=Bos taurus GN=GLIPR1L1 PE=2 SV=1 - [GPRL1_BOVIN]	7.77472	4.15	1	1	1	4	0.340102	0.281811	0.303494	0.308469	241	27.1491	8.48486
F1MMF6	Uncharacterized protein OS=Bos taurus GN=HILS1 PE=4 SV=2 - [F1MMF6_BOVIN]	17.2554	20.57	1	3	3	6	0.311171	0.295637	0.285399	0.297402	175	19.2207	12.4399
A0A140T854	Uncharacterized protein OS=Bos taurus GN=GSTA3 PE=4 SV=1 - [A0A140T854_BOVIN]	73.8763	36.49	16	6	7	34	0.29494	0.268592	0.294821	0.286118	222	25.4084	8.57275
A5D7M4	Uncharacterized protein OS=Bos taurus GN=YBX2 PE=2 SV=1 - [A5D7M4_BOVIN]	70.4256	32.5	1	7	7	20	0.326288	0.272801	0.225786	0.274958	360	38.2457	10.7554
A6QPE3	TEX101 protein OS=Bos taurus GN=TEX101 PE=2 SV=1 - [A6QPE3_BOVIN]	15.8474	13.04	1	3	3	5	0.269669	0.256902	0.266004	0.264192	253	27.2676	6.49365
F1MIL6	Uncharacterized protein OS=Bos taurus GN=ACRV1 PE=4 SV=1 - [F1MIL6_BOVIN]	6.51797	11.36	1	3	3	3	0.287325	0.224007	0.233997	0.248443	273	28.9624	4.57666
Q2YDK6	Dickkopf-like 1 (Soggy) OS=Bos taurus GN=DKKL1 PE=2 SV=1 - [Q2YDK6_BOVIN]	2.51544	3	1	1	1	1	0.211228	0.200073	0.206098	0.2058	233	26.3356	7.37158
