# Supplementary material for: Novel targets identified by integrated proteomic and phosphoproteomic analysis in spermatogenesis of swamp buffalo (Bubalus bubalis)
Source: Sci Rep. 2020 Sep 24;10:15659. doi: 10.1038/s41598-020-72353-4 (PMC7515895; doi:10.1038/s41598-020-72353-4)
Supplement: Supplementary file 2 — Supplementary Information 2. [file 41598_2020_72353_MOESM2_ESM.zip › supplementary files/Supplementary Table S2.xlsx]

## Sheet: Sheet1
Supplementary Table S2. List of 104 differentially expressed phosphoproteins from pre- and pubertal buffalo testes.
Accession	Description	Modifications	prepuperty/ puperty Rep1	prepuperty/ puperty Rep2	prepuperty/ puperty Rep3	prepuperty/ puperty average	sites	Exp. q-value	Sum PEP Score	Coverage	# Peptides	# PSMs	# Unique Peptides	# Protein Groups	# AAs	MW [kDa]	calc. pI
E1BLG8	AMP deaminase OS=Bos taurus OX=9913 GN=AMPD2 PE=3 SV=2	Phospho [S87]	3.01205	1.79211	4.14938	2.98451	1	0.000698812	2.72793	1.87735	1	1	1	1	799	92.067	6.33
E1BAJ4	Starch binding domain 1 OS=Bos taurus OX=9913 GN=STBD1 PE=1 SV=1	Phospho [S170; S171; S204; S205; S217]	2.43309	2.98507	3.24675	2.88831	5	0	34.3834	15.9292	3	43	3	1	339	36.534	5.8
E1BIT4	Nuclear factor 1 OS=Bos taurus OX=9913 GN=NFIB PE=3 SV=2	Phospho [S264; S295]	2.63852	1.87266	3.59712	2.70277	2	0	4.74133	6.49123	2	2	2	1	570	63.254	8.78
A4FUY1	Hepatocyte cell adhesion molecule OS=Bos taurus OX=9913 GN=HEPACAM PE=2 SV=1	Phospho [S379; S386]	2.849	1.58983	3.663	2.70061	2	0.000698812	2.96297	3.34928	1	2	1	1	418	46.028	8.98
F1MZN7	Sorting nexin-2 OS=Bos taurus OX=9913 GN=SNX2 PE=4 SV=2	Phospho [S119]	2.35849	2.42131	2.94118	2.57366	1	0.000698812	2.30865	1.92678	1	2	1	1	519	58.399	5.12
P68210	Alpha-endosulfine OS=Bos taurus OX=9913 GN=ENSA PE=2 SV=1	Phospho [S67]	2.331	2.24215	2.73973	2.43763	1	0	7.15828	9.09091	1	6	1	1	121	13.353	7.24
F1MI97	Actin binding LIM protein 1 OS=Bos taurus OX=9913 GN=ABLIM1 PE=4 SV=2	Phospho [S718]	2.40385	1.52439	3.19489	2.37437	1	0.00555213	1.43498	1.39241	1	1	1	1	790	88.809	8.72
A0JBZ9	p97Bucentaur-2 OS=Bos taurus OX=9913 GN=p97bcnt2 PE=1 SV=1	Phospho [S509]	2.2779	2.12766	2.53807	2.31454	1	0	4.37696	2.05047	1	1	1	1	634	70.79	5.85
E1BMM0	Nuclear cap binding protein subunit 1 OS=Bos taurus OX=9913 GN=NCBP1 PE=4 SV=2	Phospho [T21; S22]	2.28311	1.91205	2.68817	2.29444	2	0.000698812	2.98885	2.40506	1	2	1	1	790	91.795	6.46
F1MX61	Splicing factor 3b subunit 1 OS=Bos taurus OX=9913 GN=SF3B1 PE=4 SV=2	Phospho [T223; T227; T244; T248]	2.15983	2.21239	2.42718	2.26647	4	0	13.3157	2.30061	2	3	2	1	1304	145.765	7.09
E1BNH5	Myotubularin related protein 12 OS=Bos taurus OX=9913 GN=MTMR12 PE=3 SV=2	Phospho [S564]	2.04918	2.42718	2.25734	2.24457	1	0	3.17979	1.33869	1	2	1	1	747	85.789	6.65
F1MCB7	Nuclear factor 1 OS=Bos taurus OX=9913 GN=NFIX PE=3 SV=1	Phospho [S265; S280; S284]	2.34742	1.52905	2.74725	2.20791	3	0	9.28973	7.04501	3	4	3	1	511	55.92	8.97
A7Z066	Calnexin OS=Bos taurus OX=9913 GN=CANX PE=1 SV=1	Phospho [S584]	2.24215	1.7762	2.45098	2.15644	1	0	9.82363	3.20405	2	7	2	1	593	67.733	4.63
F1MJZ7	TBC1 domain family member 10B OS=Bos taurus OX=9913 GN=TBC1D10B PE=4 SV=2	Phospho [S648; S649; S650; S653]	2.02429	2.20751	2.14592	2.12591	4	0	5.07248	2.24439	1	6	1	1	802	87.021	8.95
E1BMP8	Strawberry notch homolog 1 OS=Bos taurus OX=9913 GN=SBNO1 PE=4 SV=2	Phospho [S796]	2.11416	1.88324	2.3753	2.12423	1	0.000698812	3.0126	1.36201	1	2	1	1	1395	154.419	8.07
F1MVN9	SH3 domain containing kinase binding protein 1 OS=Bos taurus OX=9913 GN=SH3KBP1 PE=4 SV=2	Phospho [S194]	2.09644	1.82815	2.33645	2.08701	1	0	9.48457	2.06677	1	5	1	1	629	68.498	7.5
F1MC63	Exocyst complex component 1 OS=Bos taurus OX=9913 GN=EXOC1 PE=4 SV=2	Phospho [S479; S480]	1.8797	2.457	1.91939	2.08536	2	0.00260247	1.86646	1.10988	1	2	1	1	901	102.788	6.49
E1B7F5	WD repeat and HMG-box DNA binding protein 1 OS=Bos taurus OX=9913 GN=WDHD1 PE=4 SV=2	Phospho [S383]	1.69492	2.94118	1.5949	2.077	1	0	8.38966	1.50843	1	1	1	1	1127	125.211	5.8
G3X7J0	Family with sequence similarity 122B OS=Bos taurus OX=9913 GN=FAM122B PE=4 SV=1	Phospho [S134; S138]	1.90476	2.0202	2.06186	1.99561	2	0.000698812	3.00052	7.63052	1	1	1	1	249	28.069	7.4
F1MMB8	CapZ-interacting protein OS=Bos taurus OX=9913 GN=RCSD1 PE=4 SV=1	Phospho [S120; S123; S179]	1.98807	1.75131	2.11864	1.95268	3	0	5.71269	8.13648	2	2	2	1	381	40.511	5.22
F1MXQ7	Fragile X mental retardation 1 OS=Bos taurus OX=9913 GN=FMR1 PE=4 SV=2	Phospho [T463]	1.96078	1.79856	2.08768	1.94901	1	0	3.5321	1.89873	1	1	1	1	632	71.144	7.42
A6H720	Cytoplasmic protein OS=Bos taurus OX=9913 GN=NCK2 PE=2 SV=1	Phospho [S90; S94]	1.91939	1.83486	2.08333	1.94586	2	0	3.17334	8.51064	1	2	1	1	376	41.886	7.44
Q29RQ2	KH RNA binding domain containing, signal transduction associated 1 OS=Bos taurus OX=9913 GN=KHDRBS1 PE=2 SV=1	Phospho [S20; S58]	1.8315	2.17391	1.8018	1.93574	2	0	12.267	12.1896	2	4	2	1	443	48.177	8.66
E1BFE8	Tensin 3 OS=Bos taurus OX=9913 GN=TNS3 PE=4 SV=2	Phospho [S691; T693; S774]	1.8018	2.24215	1.7452	1.92972	3	0	19.4659	3.47947	2	4	2	1	1437	154.533	6.61
F1MH71	PHD finger protein 2 OS=Bos taurus OX=9913 GN=PHF2 PE=4 SV=2	Phospho [S567; S569; S1093; S1094; S1095; S1096]	1.89036	1.79856	2.05339	1.9141	6	0	15.9659	2.73852	2	13	2	1	1132	123.891	9.06
Q32LL5	Integrator complex subunit 12 OS=Bos taurus OX=9913 GN=INTS12 PE=2 SV=1	Phospho [S128; S378]	1.75131	2.17865	1.71233	1.88076	2	0.000698812	2.78353	4.11255	2	2	2	1	462	48.527	9.69
F1MJ09	E3 ubiquitin-protein ligase OS=Bos taurus OX=9913 GN=NEDD4L PE=4 SV=1	Phospho [S349; S351; S352; T354]	1.86567	1.92678	1.84843	1.88029	4	0	7.17633	1.93622	1	8	1	1	878	100.744	5.92
Q2KIA1	Calcipressin-3 OS=Bos taurus OX=9913 GN=RCAN3 PE=2 SV=1	Phospho [S148; S152]	1.91939	1.61031	2.079	1.86956	2	0	4.08024	6.22407	1	3	1	1	241	27.407	4.74
P46196	Mitogen-activated protein kinase 1 OS=Bos taurus OX=9913 GN=MAPK1 PE=2 SV=3	Phospho [T185; Y187; T190]	1.8315	1.88679	1.82815	1.84882	3	0	23.0964	5.27778	1	11	1	1	360	41.349	6.98
E1BB77	DAB2 interacting protein OS=Bos taurus OX=9913 GN=DAB2IP PE=4 SV=2	Phospho [S749]	1.88679	1.65837	1.98413	1.8431	1	0.000698812	2.23136	0.919732	1	1	1	1	1196	131.718	8.68
F1MC50	Intersectin 2 OS=Bos taurus OX=9913 GN=ITSN2 PE=4 SV=2	Phospho [T864; S866; S869; S871]	1.81159	1.96078	1.75131	1.84123	4	0	6.85988	1.25074	1	3	1	1	1679	190.753	8.18
F1MNL8	AT-hook containing transcription factor 1 OS=Bos taurus OX=9913 GN=AHCTF1 PE=4 SV=2	Phospho [S1550]	1.88324	1.67504	1.94932	1.83587	1	0	3.6702	0.615114	1	2	1	1	2276	252.737	6
E1BA93	Synaptopodin OS=Bos taurus OX=9913 GN=SYNPO PE=4 SV=2	Phospho [S19; S509; T511; S513]	1.68919	2.17865	1.58983	1.81922	4	0	7.49215	3.1746	2	5	2	1	882	94.452	9.67
F1MX23	SH3 domain containing GRB2 like 3, endophilin A3 OS=Bos taurus OX=9913 GN=SH3GL3 PE=4 SV=2	Phospho [S264; S266]	1.87617	1.66945	1.88679	1.8108	2	0	8.42946	4.31034	1	3	1	1	348	39.265	5.29
Q2HJ92	Interferon-inducible double-stranded RNA-dependent protein kinase activator A OS=Bos taurus OX=9913 GN=PRKRA PE=2 SV=1	Phospho [S18; T20]	1.75747	1.88679	1.7331	1.79245	2	0	12.3181	5.7508	1	8	1	1	313	34.391	8.56
Q0V898	Negative elongation factor E OS=Bos taurus OX=9913 GN=NELFE PE=2 SV=1	Phospho [S49; S51; S179; S181]	1.78571	1.83486	1.73913	1.78657	4	0	10.9383	7.75401	2	12	2	1	374	42.305	9.48
F1N1T3	Uncharacterized protein OS=Bos taurus OX=9913 GN=AKAP2 PE=1 SV=2	Phospho [S715; T741; S743]	1.87617	1.62602	1.85529	1.78583	3	0	4.48326	2.33918	2	4	2	1	855	93.969	5.2
G3N2Y5	Cytoplasmic linker associated protein 1 OS=Bos taurus OX=9913 GN=CLASP1 PE=4 SV=1	Phospho [S598; S600]	1.83486	1.57729	1.84843	1.75353	2	0	9.1293	0.909682	1	2	1	1	1539	169.011	8.97
F1N3F6	Chromodomain helicase DNA binding protein 4 OS=Bos taurus OX=9913 GN=CHD4 PE=4 SV=2	Phospho [S1553; S1557]	1.7094	1.85185	1.63934	1.73353	2	0	3.56098	1.24095	2	2	2	1	1934	219.969	5.94
Q0P5N4	WW domain-containing oxidoreductase OS=Bos taurus OX=9913 GN=WWOX PE=2 SV=1	Phospho [T12; S14]	1.7094	1.84502	1.63132	1.72858	2	0.00438871	1.47224	4.83092	1	1	1	1	414	46.162	7.75
E1B8H0	Pseudopodium enriched atypical kinase 1 OS=Bos taurus OX=9913 GN=PEAK1 PE=4 SV=2	Phospho [S793; S1216; Y1217; S1219]	1.7452	1.70648	1.69205	1.71458	4	0	7.28107	1.94619	2	3	2	1	1747	192.409	6.98
F1MYG5	Lamin A/C OS=Bos taurus OX=9913 GN=LMNA PE=1 SV=1	Phospho [S390; S392; S403; S404; S406; S407; S458]	1.80505	1.58479	1.75131	1.71372	7	0	80.7907	19.2771	13	40	13	1	664	74.082	7.39
F6RM04	Uncharacterized protein OS=Bos taurus OX=9913 GN=RBM15B PE=4 SV=1	Phospho [S158; S317; S319]	1.67504	1.86916	1.5748	1.70633	3	0	6.36575	3.08511	3	4	3	1	940	102.381	10.15
F1MPJ6	Pleckstrin homology and RhoGEF domain containing G5 OS=Bos taurus OX=9913 GN=PLEKHG5 PE=4 SV=2	Phospho [S979]	1.72414	1.72117	1.66945	1.70492	1	0.000698812	2.2095	1.5343	1	1	1	1	1108	122.599	6.7
F1N7V7	Brain-specific angiogenesis inhibitor 1-associated protein 2 OS=Bos taurus OX=9913 GN=BAIAP2 PE=4 SV=1	Phospho [S367; S453; S454; S455; T456]	1.70358	1.75131	1.62075	1.69188	5	0	10.4097	6.54206	2	10	2	1	535	59.048	9.03
E1BFH5	Uncharacterized protein OS=Bos taurus OX=9913 GN=TSC22D4 PE=4 SV=2	Phospho [S76; S179; T181]	1.74825	1.58228	1.7094	1.67998	3	0	9.86273	7.90274	2	9	2	1	329	33.376	8.68
F1N2F1	Family with sequence similarity 129 member A OS=Bos taurus OX=9913 GN=FAM129A PE=1 SV=2	Phospho [S577; S579; S581; S582]	1.65563	1.74825	1.56006	1.65465	4	0	7.03991	3.64416	1	3	1	1	933	103.504	4.7
E1BCV4	Nucleoporin 98 OS=Bos taurus OX=9913 GN=NUP98 PE=4 SV=2	Phospho [S622; S1042]	1.71233	1.56495	1.64745	1.64157	2	0	6.68905	2.20264	2	2	2	1	1816	197.51	6.1
E1BD88	Spindlin 1 OS=Bos taurus OX=9913 GN=SPIN1 PE=4 SV=2	Phospho [S196; S199]	1.65017	1.64745	1.55039	1.616	2	0	6.17536	9.54198	1	4	1	1	262	29.569	6.96
F1MH31	Nucleoporin 214 OS=Bos taurus OX=9913 GN=NUP214 PE=4 SV=2	Phospho [T1000; S1002]	1.65289	1.62602	1.55763	1.61218	2	0	3.85886	0.819672	1	2	1	1	2074	211.469	8.1
F1MTK2	TBC/LysM-associated domain containing 1 OS=Bos taurus OX=9913 GN=TLDC1 PE=4 SV=2	Phospho [S425]	1.64745	1.63132	1.55039	1.60972	1	0.00438871	1.44515	2.19298	1	1	1	1	456	50.219	7.36
A4FV97	Ribosomal L1 domain-containing protein 1 OS=Bos taurus OX=9913 GN=RSL1D1 PE=2 SV=1	Phospho [S354]	1.63666	1.5949	1.54321	1.59159	1	0	8.0591	3.3195	1	10	1	1	482	53.044	10.1
Q0VCZ5	Protein phosphatase 1 regulatory subunit 13 like OS=Bos taurus OX=9913 GN=PPP1R13L PE=1 SV=1	Phospho [S101; S103]	1.65289	1.5456	1.55763	1.58537	2	0	10.4971	1.92771	1	10	1	1	830	89.333	6.81
G5E6J6	Uncharacterized protein OS=Bos taurus OX=9913 PE=4 SV=1	Phospho [S36; S37]	1.62602	1.51976	1.53374	1.55984	2	0	7.70968	34.4828	1	15	1	1	58	5.709	4.89
F1MEK3	SR-related CTD associated factor 1 OS=Bos taurus OX=9913 GN=SCAF1 PE=4 SV=2	Phospho [S599; S601]	1.62338	1.52207	1.53139	1.55895	2	0	4.35184	1.31579	1	1	1	1	1292	136.842	9.41
O46385	Supervillin OS=Bos taurus OX=9913 GN=SVIL PE=1 SV=2	Phospho [S533; S535; Y537; Y829; T831; Y945; S947]	1.61812	1.53374	1.51057	1.55415	7	0	11.2204	2.23336	3	11	3	1	2194	244.741	7.24
Q95140	60S acidic ribosomal protein P0 OS=Bos taurus OX=9913 GN=RPLP0 PE=2 SV=3	Phospho [S305; S308]	0.563698	0.635324	0.653595	0.617539	2	0	5.62218	6.28931	1	4	1	1	318	34.349	5.97
A2VDN6	Splicing factor 3A subunit 1 OS=Bos taurus OX=9913 GN=SF3A1 PE=2 SV=1	Phospho [S329]	0.548546	0.65189	0.640205	0.613547	1	0	10.5723	3.15259	2	3	2	1	793	88.73	5.22
F1MU05	Membrane palmitoylated protein 6 OS=Bos taurus OX=9913 GN=MPP6 PE=3 SV=1	Phospho [S117; S120; S121]	0.561167	0.594177	0.652742	0.602695	3	0	4.47854	4.90018	1	4	1	1	551	62.273	6.18
F1MQV1	U3 small nucleolar ribonucleoprotein protein MPP10 OS=Bos taurus OX=9913 GN=MPHOSPH10 PE=3 SV=1	Phospho [S172; S176; S180]	0.557103	0.58309	0.643915	0.594703	3	0	6.66008	3.06122	1	4	1	1	686	79.197	4.79
F1MMI4	Protein maelstrom homolog OS=Bos taurus OX=9913 GN=MAEL PE=4 SV=1	Phospho [S95]	0.547046	0.608643	0.627746	0.594478	1	0	4.82645	3.33333	1	2	1	1	420	47.346	8.19
F1MCR2	WD repeat domain 75 OS=Bos taurus OX=9913 GN=WDR75 PE=4 SV=1	Phospho [S780; S783]	0.549753	0.583771	0.640615	0.59138	2	0.000698812	2.61493	3.48977	1	1	1	1	831	94.632	5.72
F1N746	Uncharacterized protein OS=Bos taurus OX=9913 GN=RABGAP1 PE=4 SV=2	Phospho [S42]	0.556174	0.569152	0.641026	0.588784	1	0.000698812	2.98213	1.88501	1	2	1	1	1061	120.928	5.31
F1MYH5	A-kinase anchoring protein 4 OS=Bos taurus OX=9913 GN=AKAP4 PE=4 SV=1	Phospho [S121; S183; T184; S189; S191; S198; S204; S438; Y439; S811]	0.547945	0.578035	0.632911	0.586297	10	0	29.015	9.90566	5	17	5	1	848	93.942	6.65
Q58DU5	Proteasome subunit alpha type-3 OS=Bos taurus OX=9913 GN=PSMA3 PE=1 SV=3	Phospho [S250]	0.563698	0.522739	0.65703	0.581156	1	0	11.1294	6.66667	2	13	2	1	255	28.387	5.33
Q2T9W9	Caspase activity and apoptosis inhibitor 1 OS=Bos taurus OX=9913 GN=CAAP1 PE=2 SV=1	Phospho [S312; S313]	0.557414	0.533618	0.644745	0.578592	2	0	4.96931	4.69613	1	4	1	1	362	38.463	4.78
G3N227	TGF-beta activated kinase 1 (MAP3K7) binding protein 3 OS=Bos taurus OX=9913 GN=TAB3 PE=4 SV=1	Phospho [S285; S286; S287; S288; S290]	0.521376	0.618429	0.575043	0.571616	5	0	4.08449	4.46429	1	5	1	1	448	50.093	8.03
F1N7X3	Nucleosome assembly protein 1-like 4 OS=Bos taurus OX=9913 GN=NAP1L4 PE=3 SV=1	Phospho [S49; S53; S54; T117; S121; S125; T127]	0.538503	0.555864	0.607533	0.5673	7	0	18.0904	12.4352	2	9	2	1	386	43.957	4.67
A7YY50	GATA zinc finger domain containing 2A OS=Bos taurus OX=9913 GN=GATAD2A PE=2 SV=1	Phospho [S98; S105; S112]	0.521921	0.589971	0.577034	0.562975	3	0	19.0071	3.16456	1	8	1	1	632	67.759	9.85
F1MDL4	B-Raf proto-oncogene, serine/threonine kinase OS=Bos taurus OX=9913 GN=BRAF PE=4 SV=2	Phospho [S460; S461; S743]	0.498008	0.636132	0.531915	0.555352	3	0	7.54375	3.58515	2	5	2	1	781	87	7.99
F1MPV5	Nuclear transcription factor, X-box binding like 1 OS=Bos taurus OX=9913 GN=NFXL1 PE=4 SV=2	Phospho [S336]	0.502765	0.620347	0.539084	0.554065	1	0	5.7535	1.63755	1	1	1	1	916	101.615	8.4
F1MCH3	Receptor transporter protein 4 OS=Bos taurus OX=9913 GN=RTP4 PE=4 SV=2	Phospho [S1247]	0.488759	0.650195	0.517598	0.552184	1	0.000698812	3.0575	6.37168	1	1	1	1	565	60.655	9.69
P48734	Cyclin-dependent kinase 1 OS=Bos taurus OX=9913 GN=CDK1 PE=2 SV=2	Phospho [T14; Y15]	0.520833	0.577367	0.55371	0.550637	2	0	21.5895	5.38721	4	12	4	1	297	34.004	8.41
E1BNN0	Striatin 4 OS=Bos taurus OX=9913 GN=STRN4 PE=4 SV=2	Phospho [S15; S16; S22; T29; S35; S282]	0.545852	0.495295	0.610501	0.550549	6	0	13.0979	8.8042	3	9	3	1	761	81.604	5.8
E1BHR3	HDGF like 3 OS=Bos taurus OX=9913 GN=HDGFL3 PE=4 SV=2	Phospho [S89; S90; S103; S104; T181; S182; T185]	0.523013	0.509684	0.587199	0.539965	7	0	17.9748	28.1081	2	7	2	1	185	20.493	6.14
E1BBM3	NIMA related kinase 1 OS=Bos taurus OX=9913 GN=NEK1 PE=4 SV=2	Phospho [S1077]	0.505561	0.569476	0.541419	0.538819	1	0.00260247	1.80967	0.702576	1	10	1	1	1281	144.99	5.62
E1BPP3	Centrosomal protein 68 OS=Bos taurus OX=9913 GN=CEP68 PE=4 SV=1	Phospho [S477]	0.54615	0.437828	0.626959	0.536979	1	0	6.32157	3.46667	1	2	1	1	750	78.919	5.64
Q3T122	Eukaryotic translation initiation factor 3 subunit D OS=Bos taurus OX=9913 GN=EIF3D PE=2 SV=1	Phospho [S528; S529]	0.530786	0.462535	0.596659	0.529993	2	0.000698812	2.34218	5.47445	1	3	1	1	548	63.89	6.05
A5PJQ6	PGRMC2 protein OS=Bos taurus OX=9913 GN=PGRMC2 PE=1 SV=1	Phospho [S104; S208; Y210; T211]	0.449035	0.630517	0.43611	0.50522	4	0	11.9501	14.3498	2	12	2	1	223	23.696	4.87
Q1LZ90	Chloride channel, nucleotide-sensitive, 1A OS=Bos taurus OX=9913 GN=CLNS1A PE=2 SV=1	Phospho [S102]	0.531915	0.377358	0.605694	0.504989	1	0	14.9266	11.8143	1	10	1	1	237	26.191	4.13
F1MXS1	E3 SUMO-protein ligase RanBP2 OS=Bos taurus OX=9913 GN=RANBP2 PE=4 SV=1	Phospho [S2484]	0.492854	0.487329	0.525486	0.50189	1	0	5.07125	0.691928	1	1	1	1	3035	336.569	5.78
E1BAW5	Tripartite motif containing 36 OS=Bos taurus OX=9913 GN=TRIM36 PE=4 SV=1	Phospho [Y613; S617; S621; S623]	0.473934	0.544959	0.471921	0.496938	4	0	13.0709	4.2524	2	12	2	1	729	82.888	6.33
A4IFJ8	ACTL6A protein OS=Bos taurus OX=9913 GN=ACTL6A PE=2 SV=1	Phospho [S233]	0.523013	0.373692	0.589623	0.495442	1	0.0207016	1.09865	2.7972	1	1	1	1	429	47.414	5.6
F1MV84	Synaptonemal complex protein 2 OS=Bos taurus OX=9913 GN=SYCP2 PE=4 SV=2	Phospho [S1027; S1029; S1031; S1287; S1291]	0.510465	0.424268	0.548847	0.494527	5	0	14.798	3.0343	2	5	2	1	1516	174.051	8.65
A6QLH6	N-terminal kinase-like protein OS=Bos taurus OX=9913 GN=SCYL1 PE=2 SV=1	Phospho [S753]	0.443853	0.60423	0.434783	0.494288	1	0	8.9256	2.10657	1	4	1	1	807	89.269	6.6
F1MM36	Nuclear receptor coactivator 5 OS=Bos taurus OX=9913 GN=NCOA5 PE=4 SV=2	Phospho [S29; S34; S378; S381]	0.482859	0.474608	0.514403	0.490623	4	0	6.76786	5.91133	2	5	2	1	406	48.245	9.5
Q0VC27	High mobility group AT-hook 1 OS=Bos taurus OX=9913 GN=HMGA1 PE=2 SV=1	Phospho [S88; S91; S92]	0.478469	0.442087	0.507357	0.475971	3	0	28.1911	19.7917	1	68	1	1	96	10.643	10.32
Q3ZBF7	Prostaglandin E synthase 3 OS=Bos taurus OX=9913 GN=PTGES3 PE=1 SV=1	Phospho [S148; S151]	0.454339	0.512033	0.444642	0.470338	2	0	42.9586	23.75	1	41	1	1	160	18.685	4.54
Q08DT0	RNA helicase OS=Bos taurus OX=9913 GN=DDX10 PE=2 SV=1	Phospho [S808; S810]	0.477555	0.430293	0.502513	0.47012	2	0	6.38537	2.05479	1	2	1	1	876	101.101	8.72
A5D7N6	Kinesin-like protein OS=Bos taurus OX=9913 GN=KIF23 PE=2 SV=1	Phospho [S160; S860; T890; S895; T897; S898]	0.474383	0.44484	0.481232	0.466818	6	0	27.6808	6.09244	3	8	3	1	952	109.018	8.35
F1ML59	Uncharacterized protein OS=Bos taurus OX=9913 GN=NT5C1B PE=4 SV=1	Phospho [S43]	0.506073	0.339213	0.544366	0.463217	1	0	4.38828	2.30496	1	1	1	1	564	63.987	8.51
A5D7G6	STT3B protein OS=Bos taurus OX=9913 GN=STT3B PE=2 SV=1	Phospho [S494; S495]	0.453926	0.411184	0.444642	0.436584	2	0	5.83087	2.79805	1	2	1	1	822	93.156	8.91
Q3MHR5	Serine/arginine-rich splicing factor 2 OS=Bos taurus OX=9913 GN=SRSF2 PE=2 SV=3	Phospho [S101; S187; S189; S191; S212; S220; S221]	0.420521	0.509165	0.373134	0.434274	7	0	21.3257	25.3394	6	14	6	1	221	25.461	11.85
Q3T0U5	Charged multivesicular body protein 2A OS=Bos taurus OX=9913 GN=CHMP2A PE=2 SV=1	Phospho [T201; S203]	0.428082	0.45683	0.414594	0.433168	2	0	8.67338	9.00901	1	2	1	1	222	25.116	5.97
Q32L61	Calcium binding tyrosine phosphorylation regulated OS=Bos taurus OX=9913 GN=CABYR PE=2 SV=1	Phospho [S331; S335]	0.437254	0.427533	0.421941	0.428909	2	0	9.54903	3.0837	1	6	1	1	454	48.534	4.92
Q32L91	Actin-like protein 7B OS=Bos taurus OX=9913 GN=ACTL7B PE=2 SV=1	Phospho [S6; S7; S8]	0.417885	0.418585	0.363504	0.399992	3	0	14.8559	9.11271	2	9	2	1	417	45.534	5.6
F1N5A3	PNN interacting serine and arginine rich protein OS=Bos taurus OX=9913 GN=PNISR PE=4 SV=2	Phospho [S293; S314; S316]	0.45977	0.259067	0.459348	0.392728	3	0	8.31099	6.2963	2	2	2	1	810	92.921	10.14
A1A4I9	E3 UFM1-protein ligase 1 OS=Bos taurus OX=9913 GN=UFL1 PE=2 SV=1	Phospho [S458]	0.401445	0.479157	0.292227	0.390943	1	0	8.75573	1.76768	1	4	1	1	792	89.328	6.48
F1MCB5	Solute carrier family 4 member 7 OS=Bos taurus OX=9913 GN=SLC4A7 PE=4 SV=2	Phospho [S251; S254; S262; S264; S272; S275]	0.459982	0.235516	0.463392	0.386296	6	0.00260247	1.8316	7.22611	1	2	1	1	429	48.636	6.01
Q3ZC82	Zinc finger CCCH domain-containing protein 14 OS=Bos taurus OX=9913 GN=ZC3H14 PE=2 SV=2	Phospho [S515]	0.408831	0.340716	0.306185	0.35191	1	0.000698812	2.30216	1.63265	1	1	1	1	735	81.972	7.11
Q3SYT6	Calmegin OS=Bos taurus OX=9913 GN=CLGN PE=2 SV=1	Phospho [S575; S577; S587; T588; S590]	0.380952	0.38432	0.265463	0.343578	5	0	47.4537	7.09571	4	35	4	1	606	69.471	4.65
F1MXI4	Uncharacterized protein OS=Bos taurus OX=9913 GN=MATR3 PE=1 SV=1	Phospho [S188; Y597; S598; S604]	0.375516	0.375657	0.252398	0.334524	4	0	19.6899	4.2654	2	14	2	1	844	93.766	5.59
Q8MJG1	PC4 and SFRS1-interacting protein OS=Bos taurus OX=9913 GN=PSIP1 PE=2 SV=2	Phospho [T272; S273; S275]	0.220507	0.363636	0.234907	0.273017	3	0	25.2062	4.15094	1	7	1	1	530	60.063	9.13
F1MZM5	Outer dense fiber protein 1 OS=Bos taurus OX=9913 GN=ODF1 PE=4 SV=1	Phospho [S32; S64; S167]	0.309406	0.225378	0.237643	0.257475	3	0	6.94479	12.5954	3	6	3	1	262	29.385	7.97

## Sheet: Sheet2
Accession	Description	Exp. q-value	Sum PEP Score	Coverage	# Peptides	# PSMs	# Unique Peptides	# Protein Groups	# AAs	MW [kDa]	calc. pI	Modifications	Abundance Ratio: (F1, 127N) / (F1, 128N)	emPAI	Score Sequest HT	# Peptides Sequest HT
A0JBZ9	p97Bucentaur-2 OS=Bos taurus OX=9913 GN=p97bcnt2 PE=1 SV=1	0	4.37696	2.05047	1	1	1	1	634	70.79	5.85	Phospho [S509]	2.276	0.054	2.99413	1
A1A4I9	E3 UFM1-protein ligase 1 OS=Bos taurus OX=9913 GN=UFL1 PE=2 SV=1	0	8.75573	1.76768	1	4	1	1	792	89.328	6.48	Phospho [S458]	0.401	0.096	11.2389	1
A2VDN6	Splicing factor 3A subunit 1 OS=Bos taurus OX=9913 GN=SF3A1 PE=2 SV=1	0	10.5723	3.15259	2	3	2	1	793	88.73	5.22	Phospho [S329]	0.548	0.116	14.3976	2
A4FUY1	Hepatocyte cell adhesion molecule OS=Bos taurus OX=9913 GN=HEPACAM PE=2 SV=1	0.000698812	2.96297	3.34928	1	2	1	1	418	46.028	8.98	Phospho [S379; S386]	2.846	0.105	5.34556	1
A4FV97	Ribosomal L1 domain-containing protein 1 OS=Bos taurus OX=9913 GN=RSL1D1 PE=2 SV=1	0	8.0591	3.3195	1	10	1	1	482	53.044	10.1	Phospho [S354]	1.636	0.212	37.6103	1
A4IFJ8	ACTL6A protein OS=Bos taurus OX=9913 GN=ACTL6A PE=2 SV=1	0.0207016	1.09865	2.7972	1	1	1	1	429	47.414	5.6	Phospho [S233]	0.523	0.116	2.27086	1
A5D7G6	STT3B protein OS=Bos taurus OX=9913 GN=STT3B PE=2 SV=1	0	5.83087	2.79805	1	2	1	1	822	93.156	8.91	Phospho [S494; S495]	0.454	0.116	6.75624	1
A5D7N6	Kinesin-like protein OS=Bos taurus OX=9913 GN=KIF23 PE=2 SV=1	0	27.6808	6.09244	3	8	3	1	952	109.018	8.35	Phospho [S160; S860; T890; S895; T897; S898]	0.474	0.172	27.8944	3
A5PJQ6	PGRMC2 protein OS=Bos taurus OX=9913 GN=PGRMC2 PE=1 SV=1	0	11.9501	14.3498	2	12	2	1	223	23.696	4.87	Phospho [S104; S208; Y210; T211]	0.449	1.31	31.8717	2
A6H720	Cytoplasmic protein OS=Bos taurus OX=9913 GN=NCK2 PE=2 SV=1	0	3.17334	8.51064	1	2	1	1	376	41.886	7.44	Phospho [S90; S94]	1.919	0.222	5.03523	1
A6QLH6	N-terminal kinase-like protein OS=Bos taurus OX=9913 GN=SCYL1 PE=2 SV=1	0	8.9256	2.10657	1	4	1	1	807	89.269	6.6	Phospho [S753]	0.444	0.108	18.4505	1
A7YY50	GATA zinc finger domain containing 2A OS=Bos taurus OX=9913 GN=GATAD2A PE=2 SV=1	0	19.0071	3.16456	1	8	1	1	632	67.759	9.85	Phospho [S98; S105; S112]	0.522	0.245	45.7117	1
A7Z066	Calnexin OS=Bos taurus OX=9913 GN=CANX PE=1 SV=1	0	9.82363	3.20405	2	7	2	1	593	67.733	4.63	Phospho [S584]	2.243	0.25	19.3564	2
E1B7F5	WD repeat and HMG-box DNA binding protein 1 OS=Bos taurus OX=9913 GN=WDHD1 PE=4 SV=2	0	8.38966	1.50843	1	1	1	1	1127	125.211	5.8	Phospho [S383]	1.694	0.036	4.91682	1
E1B8H0	Pseudopodium enriched atypical kinase 1 OS=Bos taurus OX=9913 GN=PEAK1 PE=4 SV=2	0	7.28107	1.94619	2	3	2	1	1747	192.409	6.98	Phospho [S793; S1216; Y1217; S1219]	1.745	0.046	7.5701	2
E1BA93	Synaptopodin OS=Bos taurus OX=9913 GN=SYNPO PE=4 SV=2	0	7.49215	3.1746	2	5	2	1	882	94.452	9.67	Phospho [S19; S509; T511; S513]	1.689	0.202	12.52	2
E1BAJ4	Starch binding domain 1 OS=Bos taurus OX=9913 GN=STBD1 PE=1 SV=1	0	34.3834	15.9292	3	43	3	1	339	36.534	5.8	Phospho [S170; S171; S204; S205; S217]	2.431	1.081	110.599	3
E1BAW5	Tripartite motif containing 36 OS=Bos taurus OX=9913 GN=TRIM36 PE=4 SV=1	0	13.0709	4.2524	2	12	2	1	729	82.888	6.33	Phospho [Y613; S617; S621; S623]	0.474	0.259	23.0115	2
E1BB77	DAB2 interacting protein OS=Bos taurus OX=9913 GN=DAB2IP PE=4 SV=2	0.000698812	2.23136	0.919732	1	1	1	1	1196	131.718	8.68	Phospho [S749]	1.886	0.031	3.15641	1
E1BBM3	NIMA related kinase 1 OS=Bos taurus OX=9913 GN=NEK1 PE=4 SV=2	0.00260247	1.80967	0.702576	1	10	1	1	1281	144.99	5.62	Phospho [S1077]	0.506	0.031	25.8193	1
E1BCV4	Nucleoporin 98 OS=Bos taurus OX=9913 GN=NUP98 PE=4 SV=2	0	6.68905	2.20264	2	2	2	1	1816	197.51	6.1	Phospho [S622; S1042]	1.712	0.059	6.22528	2
E1BD88	Spindlin 1 OS=Bos taurus OX=9913 GN=SPIN1 PE=4 SV=2	0	6.17536	9.54198	1	4	1	1	262	29.569	6.96	Phospho [S196; S199]	1.651	0.292	6.2094	1
E1BFE8	Tensin 3 OS=Bos taurus OX=9913 GN=TNS3 PE=4 SV=2	0	19.4659	3.47947	2	4	2	1	1437	154.533	6.61	Phospho [S691; T693; S774]	1.8	0.102	15.9353	2
E1BFH5	Uncharacterized protein OS=Bos taurus OX=9913 GN=TSC22D4 PE=4 SV=2	0	9.86273	7.90274	2	9	2	1	329	33.376	8.68	Phospho [S76; S179; T181]	1.749	0.54	18.711	2
E1BHR3	HDGF like 3 OS=Bos taurus OX=9913 GN=HDGFL3 PE=4 SV=2	0	17.9748	28.1081	2	7	2	1	185	20.493	6.14	Phospho [S89; S90; S103; S104; T181; S182; T185]	0.523	0.995	13.5552	2
E1BIT4	Nuclear factor 1 OS=Bos taurus OX=9913 GN=NFIB PE=3 SV=2	0	4.74133	6.49123	2	2	2	1	570	63.254	8.78	Phospho [S264; S295]	2.636	0.202	6.43996	2
E1BLG8	AMP deaminase OS=Bos taurus OX=9913 GN=AMPD2 PE=3 SV=2	0.000698812	2.72793	1.87735	1	1	1	1	799	92.067	6.33	Phospho [S87]	3.013	0.049	3.1306	1
E1BMM0	Nuclear cap binding protein subunit 1 OS=Bos taurus OX=9913 GN=NCBP1 PE=4 SV=2	0.000698812	2.98885	2.40506	1	2	1	1	790	91.795	6.46	Phospho [T21; S22]	2.282	0.058	4.70763	1
E1BMP8	Strawberry notch homolog 1 OS=Bos taurus OX=9913 GN=SBNO1 PE=4 SV=2	0.000698812	3.0126	1.36201	1	2	1	1	1395	154.419	8.07	Phospho [S796]	2.112	0.03	5.16513	1
E1BNH5	Myotubularin related protein 12 OS=Bos taurus OX=9913 GN=MTMR12 PE=3 SV=2	0	3.17979	1.33869	1	2	1	1	747	85.789	6.65	Phospho [S564]	2.048	0.122	5.72865	1
E1BNN0	Striatin 4 OS=Bos taurus OX=9913 GN=STRN4 PE=4 SV=2	0	13.0979	8.8042	3	9	3	1	761	81.604	5.8	Phospho [S15; S16; S22; T29; S35; S282]	0.546	0.233	16.7337	3
E1BPP3	Centrosomal protein 68 OS=Bos taurus OX=9913 GN=CEP68 PE=4 SV=1	0	6.32157	3.46667	1	2	1	1	750	78.919	5.64	Phospho [S477]	0.546	0.062	9.95539	1
F1MC50	Intersectin 2 OS=Bos taurus OX=9913 GN=ITSN2 PE=4 SV=2	0	6.85988	1.25074	1	3	1	1	1679	190.753	8.18	Phospho [T864; S866; S869; S871]	1.812	0.049	11.3392	1
F1MC63	Exocyst complex component 1 OS=Bos taurus OX=9913 GN=EXOC1 PE=4 SV=2	0.00260247	1.86646	1.10988	1	2	1	1	901	102.788	6.49	Phospho [S479; S480]	1.88	0.045	2.80294	1
F1MCB5	Solute carrier family 4 member 7 OS=Bos taurus OX=9913 GN=SLC4A7 PE=4 SV=2	0.00260247	1.8316	7.22611	1	2	1	1	429	48.636	6.01	Phospho [S251; S254; S262; S264; S272; S275]	0.46	0.186	2.68665	1
F1MCB7	Nuclear factor 1 OS=Bos taurus OX=9913 GN=NFIX PE=3 SV=1	0	9.28973	7.04501	3	4	3	1	511	55.92	8.97	Phospho [S265; S280; S284]	2.346	0.334	14.0405	3
F1MCH3	Receptor transporter protein 4 OS=Bos taurus OX=9913 GN=RTP4 PE=4 SV=2	0.000698812	3.0575	6.37168	1	1	1	1	565	60.655	9.69	Phospho [S1247; S1247]	0.489	0.072	2.76994	1
F1MCR2	WD repeat domain 75 OS=Bos taurus OX=9913 GN=WDR75 PE=4 SV=1	0.000698812	2.61493	3.48977	1	1	1	1	831	94.632	5.72	Phospho [S780; S783]	0.55	0.046	4.04933	1
F1MDL4	B-Raf proto-oncogene, serine/threonine kinase OS=Bos taurus OX=9913 GN=BRAF PE=4 SV=2	0	7.54375	3.58515	2	5	2	1	781	87	7.99	Phospho [S460; S461; S743]	0.498	0.113	19.6205	2
F1MEK3	SR-related CTD associated factor 1 OS=Bos taurus OX=9913 GN=SCAF1 PE=4 SV=2	0	4.35184	1.31579	1	1	1	1	1292	136.842	9.41	Phospho [S599; S601]	1.625	0.04	3.86993	1
F1MH31	Nucleoporin 214 OS=Bos taurus OX=9913 GN=NUP214 PE=4 SV=2	0	3.85886	0.819672	1	2	1	1	2074	211.469	8.1	Phospho [T1000; S1002]	1.654	0.031	4.40197	1
F1MH71	PHD finger protein 2 OS=Bos taurus OX=9913 GN=PHF2 PE=4 SV=2	0	15.9659	2.73852	2	13	2	1	1132	123.891	9.06	Phospho [S567; S569; S1093; S1094; S1095; S1096]	1.889	0.182	24.4243	2
F1MI97	Actin binding LIM protein 1 OS=Bos taurus OX=9913 GN=ABLIM1 PE=4 SV=2	0.00555213	1.43498	1.39241	1	1	1	1	790	88.809	8.72	Phospho [S718]	2.401	0.044	2.851	1
F1MJ09	E3 ubiquitin-protein ligase OS=Bos taurus OX=9913 GN=NEDD4L PE=4 SV=1	0	7.17633	1.93622	1	8	1	1	878	100.744	5.92	Phospho [S349; S351; S352; T354]	1.867	0.101	11.6615	1
F1MJZ7	TBC1 domain family member 10B OS=Bos taurus OX=9913 GN=TBC1D10B PE=4 SV=2	0	5.07248	2.24439	1	6	1	1	802	87.021	8.95	Phospho [S648; S649; S650; S653]	2.024	0.145	3.68503	1
F1ML59	Uncharacterized protein OS=Bos taurus OX=9913 GN=NT5C1B PE=4 SV=1	0	4.38828	2.30496	1	1	1	1	564	63.987	8.51	Phospho [S43]	0.506	0.064	4.5373	1
F1MM36	Nuclear receptor coactivator 5 OS=Bos taurus OX=9913 GN=NCOA5 PE=4 SV=2	0	6.76786	5.91133	2	5	2	1	406	48.245	9.5	Phospho [S29; S34; S378; S381]	0.483	0.52	15.0111	2
F1MMB8	CapZ-interacting protein OS=Bos taurus OX=9913 GN=RCSD1 PE=4 SV=1	0	5.71269	8.13648	2	2	2	1	381	40.511	5.22	Phospho [S120; S123; S179]	1.988	0.222	7.40866	2
F1MMI4	Protein maelstrom homolog OS=Bos taurus OX=9913 GN=MAEL PE=4 SV=1	0	4.82645	3.33333	1	2	1	1	420	47.346	8.19	Phospho [S95]	0.547	0.202	5.0589	1
F1MNL8	AT-hook containing transcription factor 1 OS=Bos taurus OX=9913 GN=AHCTF1 PE=4 SV=2	0	3.6702	0.615114	1	2	1	1	2276	252.737	6	Phospho [S1550]	1.882	0.019	8.2582	1
F1MPJ6	Pleckstrin homology and RhoGEF domain containing G5 OS=Bos taurus OX=9913 GN=PLEKHG5 PE=4 SV=2	0.000698812	2.2095	1.5343	1	1	1	1	1108	122.599	6.7	Phospho [S979]	1.723	0.034	2.81933	1
F1MPV5	Nuclear transcription factor, X-box binding like 1 OS=Bos taurus OX=9913 GN=NFXL1 PE=4 SV=2	0	5.7535	1.63755	1	1	1	1	916	101.615	8.4	Phospho [S336]	0.503	0.042	5.33022	1
F1MQV1	U3 small nucleolar ribonucleoprotein protein MPP10 OS=Bos taurus OX=9913 GN=MPHOSPH10 PE=3 SV=1	0	6.66008	3.06122	1	4	1	1	686	79.197	4.79	Phospho [S172; S176; S180]	0.557	0.166	16.0627	1
F1MTK2	TBC/LysM-associated domain containing 1 OS=Bos taurus OX=9913 GN=TLDC1 PE=4 SV=2	0.00438871	1.44515	2.19298	1	1	1	1	456	50.219	7.36	Phospho [S425]	1.647	0.08	1.98704	1
F1MU05	Membrane palmitoylated protein 6 OS=Bos taurus OX=9913 GN=MPP6 PE=3 SV=1	0	4.47854	4.90018	1	4	1	1	551	62.273	6.18	Phospho [S117; S120; S121]	0.561	0.125	5.81188	1
F1MV84	Synaptonemal complex protein 2 OS=Bos taurus OX=9913 GN=SYCP2 PE=4 SV=2	0	14.798	3.0343	2	5	2	1	1516	174.051	8.65	Phospho [S1027; S1029; S1031; S1287; S1291]	0.511	0.074	24.3486	2
F1MVN9	SH3 domain containing kinase binding protein 1 OS=Bos taurus OX=9913 GN=SH3KBP1 PE=4 SV=2	0	9.48457	2.06677	1	5	1	1	629	68.498	7.5	Phospho [S194]	2.097	0.125	19.5207	1
F1MX23	SH3 domain containing GRB2 like 3, endophilin A3 OS=Bos taurus OX=9913 GN=SH3GL3 PE=4 SV=2	0	8.42946	4.31034	1	3	1	1	348	39.265	5.29	Phospho [S264; S266]	1.877	0.212	9.90521	1
F1MX61	Splicing factor 3b subunit 1 OS=Bos taurus OX=9913 GN=SF3B1 PE=4 SV=2	0	13.3157	2.30061	2	3	2	1	1304	145.765	7.09	Phospho [T223; T227; T244; T248]	2.161	0.101	12.3963	2
F1MXI4	Uncharacterized protein OS=Bos taurus OX=9913 GN=MATR3 PE=1 SV=1	0	19.6899	4.2654	2	14	2	1	844	93.766	5.59	Phospho [S188; Y597; S598; S604]	0.376	0.389	38.2194	2
F1MXQ7	Fragile X mental retardation 1 OS=Bos taurus OX=9913 GN=FMR1 PE=4 SV=2	0	3.5321	1.89873	1	1	1	1	632	71.144	7.42	Phospho [T463]	1.96	0.059	3.78581	1
F1MXS1	E3 SUMO-protein ligase RanBP2 OS=Bos taurus OX=9913 GN=RANBP2 PE=4 SV=1	0	5.07125	0.691928	1	1	1	1	3035	336.569	5.78	Phospho [S2484]	0.493	0.011	4.982	1
F1MYG5	Lamin A/C OS=Bos taurus OX=9913 GN=LMNA PE=1 SV=1	0	80.7907	19.2771	13	40	13	1	664	74.082	7.39	Phospho [S390; S392; S403; S404; S406; S407; S458]	1.806	1.929	103.785	13
F1MYH5	A-kinase anchoring protein 4 OS=Bos taurus OX=9913 GN=AKAP4 PE=4 SV=1	0	29.015	9.90566	5	17	5	1	848	93.942	6.65	Phospho [S121; S183; T184; S189; S191; S198; S204; S438; Y439; S811]	0.548	0.334	47.7132	5
F1MZM5	Outer dense fiber protein 1 OS=Bos taurus OX=9913 GN=ODF1 PE=4 SV=1	0	6.94479	12.5954	3	6	3	1	262	29.385	7.97	Phospho [S32; S64; S167]	0.309	1.154	17.7267	3
F1MZN7	Sorting nexin-2 OS=Bos taurus OX=9913 GN=SNX2 PE=4 SV=2	0.000698812	2.30865	1.92678	1	2	1	1	519	58.399	5.12	Phospho [S119]	2.357	0.08	6.54483	1
F1N1T3	Uncharacterized protein OS=Bos taurus OX=9913 GN=AKAP2 PE=1 SV=2	0	4.48326	2.33918	2	4	2	1	855	93.969	5.2	Phospho [S715; T741; S743]	1.877	0.116	8.39322	2
F1N2F1	Family with sequence similarity 129 member A OS=Bos taurus OX=9913 GN=FAM129A PE=1 SV=2	0	7.03991	3.64416	1	3	1	1	933	103.504	4.7	Phospho [S577; S579; S581; S582]	1.655	0.044	7.85451	1
F1N3F6	Chromodomain helicase DNA binding protein 4 OS=Bos taurus OX=9913 GN=CHD4 PE=4 SV=2	0	3.56098	1.24095	2	2	2	1	1934	219.969	5.94	Phospho [S1553; S1557]	1.711	0.044	5.71844	2
F1N5A3	PNN interacting serine and arginine rich protein OS=Bos taurus OX=9913 GN=PNISR PE=4 SV=2	0	8.31099	6.2963	2	2	2	1	810	92.921	10.14	Phospho [S293; S314; S316]	0.46	0.186	9.61967	2
F1N746	Uncharacterized protein OS=Bos taurus OX=9913 GN=RABGAP1 PE=4 SV=2	0.000698812	2.98213	1.88501	1	2	1	1	1061	120.928	5.31	Phospho [S42]	0.556	0.035	5.91541	1
F1N7V7	Brain-specific angiogenesis inhibitor 1-associated protein 2 OS=Bos taurus OX=9913 GN=BAIAP2 PE=4 SV=1	0	10.4097	6.54206	2	10	2	1	535	59.048	9.03	Phospho [S367; S453; S454; S455; T456]	1.702	0.179	16.3938	2
F1N7X3	Nucleosome assembly protein 1-like 4 OS=Bos taurus OX=9913 GN=NAP1L4 PE=3 SV=1	0	18.0904	12.4352	2	9	2	1	386	43.957	4.67	Phospho [S49; S53; S54; T117; S121; S125; T127]	0.538	0.585	24.0816	2
F6RM04	Uncharacterized protein OS=Bos taurus OX=9913 GN=RBM15B PE=4 SV=1	0	6.36575	3.08511	3	4	3	1	940	102.381	10.15	Phospho [S158; S317; S319]	1.676	0.12	9.10657	3
G3N227	TGF-beta activated kinase 1 (MAP3K7) binding protein 3 OS=Bos taurus OX=9913 GN=TAB3 PE=4 SV=1	0	4.08449	4.46429	1	5	1	1	448	50.093	8.03	Phospho [S285; S286; S287; S288; S290]	0.521	0.11	5.06807	1
G3N2Y5	Cytoplasmic linker associated protein 1 OS=Bos taurus OX=9913 GN=CLASP1 PE=4 SV=1	0	9.1293	0.909682	1	2	1	1	1539	169.011	8.97	Phospho [S598; S600]	1.834	0.022	7.15658	1
G3X7J0	Family with sequence similarity 122B OS=Bos taurus OX=9913 GN=FAM122B PE=4 SV=1	0.000698812	3.00052	7.63052	1	1	1	1	249	28.069	7.4	Phospho [S134; S138]	1.905	0.194	4.46306	1
G5E6J6	Uncharacterized protein OS=Bos taurus OX=9913 PE=4 SV=1	0	7.70968	34.4828	1	15	1	1	58	5.709	4.89	Phospho [S36; S37]	1.626	30.623	27.2472	1
O46385	Supervillin OS=Bos taurus OX=9913 GN=SVIL PE=1 SV=2	0	11.2204	2.23336	3	11	3	1	2194	244.741	7.24	Phospho [S533; S535; Y537; Y829; T831; Y945; S947]	1.617	0.073	20.0336	3
P46196	Mitogen-activated protein kinase 1 OS=Bos taurus OX=9913 GN=MAPK1 PE=2 SV=3	0	23.0964	5.27778	1	11	1	1	360	41.349	6.98	Phospho [T185; Y187; T190]	1.832	0.65	44.7621	1
P48734	Cyclin-dependent kinase 1 OS=Bos taurus OX=9913 GN=CDK1 PE=2 SV=2	0	21.5895	5.38721	4	12	4	1	297	34.004	8.41	Phospho [T14; Y15]	0.521	1.154	31.3108	4
P68210	Alpha-endosulfine OS=Bos taurus OX=9913 GN=ENSA PE=2 SV=1	0	7.15828	9.09091	1	6	1	1	121	13.353	7.24	Phospho [S67]	2.329	1.154	20.07	1
Q08DT0	RNA helicase OS=Bos taurus OX=9913 GN=DDX10 PE=2 SV=1	0	6.38537	2.05479	1	2	1	1	876	101.101	8.72	Phospho [S808; S810]	0.478	0.094	6.26577	1
Q0P5N4	WW domain-containing oxidoreductase OS=Bos taurus OX=9913 GN=WWOX PE=2 SV=1	0.00438871	1.47224	4.83092	1	1	1	1	414	46.162	7.75	Phospho [T12; S14]	1.709	0.096	3.30367	1
Q0V898	Negative elongation factor E OS=Bos taurus OX=9913 GN=NELFE PE=2 SV=1	0	10.9383	7.75401	2	12	2	1	374	42.305	9.48	Phospho [S49; S51; S179; S181]	1.786	0.413	28.983	2
Q0VC27	High mobility group AT-hook 1 OS=Bos taurus OX=9913 GN=HMGA1 PE=2 SV=1	0	28.1911	19.7917	1	68	1	1	96	10.643	10.32	Phospho [S88; S91; S92]	0.478	9	71.2214	1
Q0VCZ5	Protein phosphatase 1 regulatory subunit 13 like OS=Bos taurus OX=9913 GN=PPP1R13L PE=1 SV=1	0	10.4971	1.92771	1	10	1	1	830	89.333	6.81	Phospho [S101; S103]	1.653	0.119	27.4373	1
Q1LZ90	Chloride channel, nucleotide-sensitive, 1A OS=Bos taurus OX=9913 GN=CLNS1A PE=2 SV=1	0	14.9266	11.8143	1	10	1	1	237	26.191	4.13	Phospho [S102]	0.532	0.468	31.5771	1
Q29RQ2	KH RNA binding domain containing, signal transduction associated 1 OS=Bos taurus OX=9913 GN=KHDRBS1 PE=2 SV=1	0	12.267	12.1896	2	4	2	1	443	48.177	8.66	Phospho [S20; S58]	1.832	0.334	16.3373	2
Q2HJ92	Interferon-inducible double-stranded RNA-dependent protein kinase activator A OS=Bos taurus OX=9913 GN=PRKRA PE=2 SV=1	0	12.3181	5.7508	1	8	1	1	313	34.391	8.56	Phospho [S18; T20]	1.757	0.778	24.1178	1
Q2KIA1	Calcipressin-3 OS=Bos taurus OX=9913 GN=RCAN3 PE=2 SV=1	0	4.08024	6.22407	1	3	1	1	241	27.407	4.74	Phospho [S148; S152]	1.92	0.212	13.0248	1
Q2T9W9	Caspase activity and apoptosis inhibitor 1 OS=Bos taurus OX=9913 GN=CAAP1 PE=2 SV=1	0	4.96931	4.69613	1	4	1	1	362	38.463	4.78	Phospho [S312; S313]	0.558	0.468	5.31752	1
Q32L61	Calcium binding tyrosine phosphorylation regulated OS=Bos taurus OX=9913 GN=CABYR PE=2 SV=1	0	9.54903	3.0837	1	6	1	1	454	48.534	4.92	Phospho [S331; S335]	0.437	0.369	27.9376	1
Q32L91	Actin-like protein 7B OS=Bos taurus OX=9913 GN=ACTL7B PE=2 SV=1	0	14.8559	9.11271	2	9	2	1	417	45.534	5.6	Phospho [S6; S7; S8]	0.418	0.35	14.1163	2
Q32LL5	Integrator complex subunit 12 OS=Bos taurus OX=9913 GN=INTS12 PE=2 SV=1	0.000698812	2.78353	4.11255	2	2	2	1	462	48.527	9.69	Phospho [S128; S378]	1.751	0.202	5.30315	2
Q3MHR5	Serine/arginine-rich splicing factor 2 OS=Bos taurus OX=9913 GN=SRSF2 PE=2 SV=3	0	21.3257	25.3394	6	14	6	1	221	25.461	11.85	Phospho [S101; S187; S189; S191; S212; S220; S221]	0.421	5.579	32.7811	6
Q3SYT6	Calmegin OS=Bos taurus OX=9913 GN=CLGN PE=2 SV=1	0	47.4537	7.09571	4	35	4	1	606	69.471	4.65	Phospho [S575; S577; S587; T588; S590]	0.381	1.712	82.967	4
Q3T0U5	Charged multivesicular body protein 2A OS=Bos taurus OX=9913 GN=CHMP2A PE=2 SV=1	0	8.67338	9.00901	1	2	1	1	222	25.116	5.97	Phospho [T201; S203]	0.428	0.468	7.14542	1
Q3T122	Eukaryotic translation initiation factor 3 subunit D OS=Bos taurus OX=9913 GN=EIF3D PE=2 SV=1	0.000698812	2.34218	5.47445	1	3	1	1	548	63.89	6.05	Phospho [S528; S529]	0.531	0.089	7.11321	1
Q3ZBF7	Prostaglandin E synthase 3 OS=Bos taurus OX=9913 GN=PTGES3 PE=1 SV=1	0	42.9586	23.75	1	41	1	1	160	18.685	4.54	Phospho [S148; S151]	0.454	11.589	71.8793	1
Q3ZC82	Zinc finger CCCH domain-containing protein 14 OS=Bos taurus OX=9913 GN=ZC3H14 PE=2 SV=2	0.000698812	2.30216	1.63265	1	1	1	1	735	81.972	7.11	Phospho [S515]	0.409	0.054	3.06409	1
Q58DU5	Proteasome subunit alpha type-3 OS=Bos taurus OX=9913 GN=PSMA3 PE=1 SV=3	0	11.1294	6.66667	2	13	2	1	255	28.387	5.33	Phospho [S250]	0.564	1.683	14.7885	2
Q8MJG1	PC4 and SFRS1-interacting protein OS=Bos taurus OX=9913 GN=PSIP1 PE=2 SV=2	0	25.2062	4.15094	1	7	1	1	530	60.063	9.13	Phospho [T272; S273; S275]	0.221	0.283	19.5957	1
Q95140	60S acidic ribosomal protein P0 OS=Bos taurus OX=9913 GN=RPLP0 PE=2 SV=3	0	5.62218	6.28931	1	4	1	1	318	34.349	5.97	Phospho [S305; S308]	0.564	0.274	18.8781	1
