# Supplementary material for: Novel targets identified by integrated proteomic and phosphoproteomic analysis in spermatogenesis of swamp buffalo (Bubalus bubalis)
Source: Sci Rep. 2020 Sep 24;10:15659. doi: 10.1038/s41598-020-72353-4 (PMC7515895; doi:10.1038/s41598-020-72353-4)
Supplement: Supplementary file 2 — Supplementary Information 2. [file 41598_2020_72353_MOESM2_ESM.zip › supplementary files/Supplementary Table S3.xlsx]

## Sheet: Sheet1
Supplementary Table S3. The weights and lengths of adult buffalo (bubalus bubalis) testes.
Prepuberty	Weight	Length	Puberty	Weight	Length
	（g）	（cm）		（g）	（cm）
Group 1	4.7	4.6	Group 1	32.47	7.4
Group 2	3.1	4.2	Group 2	33.76	7.4
Group 3	2.4	4	Group 3	36.13	7.6
Average	3.4±1.17	4.3±0.3	Average	34.12±1.86	7.47±0.11
